# Supplementary material for: Antibiotic exposure perturbs the gut microbiota and elevates mortality in honeybees
Source: PLoS Biol. 2017 Mar 14;15(3):e2001861. doi: 10.1371/journal.pbio.2001861 (PMC5349420; doi:10.1371/journal.pbio.2001861)
Supplement: S1 Data — (XLSX) [file pbio.2001861.s011.xlsx]

## Sheet: Relative_abundance
	Relative abundance of 97% OTUs classified to the Genus level
Sample ID	Alpha 2.1	Halomonadaceae	Bartonella	Bifidobacterium	Klebsiella	Serratia	Frischella	Gilliamella	Zymobacter	Fructobacillus	Lactobacillus Firm_4	Lactobacillus Firm_5	Lactobacillus kunkeei	Snodgrassella
HC1_0	0.0004	0	0.0004	0.198	0	0.0014	0	0.2636	0	0	0.0492	0.4652	0	0.0218
HC10_0	0	0	0.0002	0.057	0.0002	0.0002	0.0012	0.1056	0	0.0066	0.1494	0.6314	0	0.0482
HC11_0	0.0074	0	0	0.0998	0	0	0.0004	0.202	0	0.0002	0.0728	0.593	0.0004	0.024
HC12_0	0.0086	0	0.4662	0.06	0	0	0	0.0636	0	0.0022	0.0332	0.2832	0	0.083
HC13_0	0.0188	0	0.244	0.0906	0	0	0	0.1406	0	0.002	0.0348	0.2968	0	0.1718
HC14_0	0.0104	0	0.0004	0.08	0.0006	0	0	0.161	0	0.0016	0.1058	0.5734	0	0.0668
HC15_0	0.0378	0	0.1756	0.1356	0	0	0	0.1286	0	0.004	0.0296	0.4312	0	0.0576
HC3_0	0.0064	0	0.0004	0.0844	0.0002	0	0	0.2228	0	0.0006	0.0556	0.4844	0	0.1452
HC4_0	0	0	0.0002	0.0898	0	0	0.0002	0.212	0	0.0028	0.076	0.617	0	0.002
HC5_0	0.0016	0	0.0036	0.1032	0.0016	0.0002	0	0.2374	0	0.0022	0.0958	0.5458	0	0.0086
HC6_0	0	0	0.0388	0.1654	0.0004	0	0.0004	0.0822	0	0.0022	0.1564	0.5456	0	0.0086
HC7_0	0.0022	0	0.2574	0.037	0.0002	0	0.0024	0.1732	0	0.0002	0.0158	0.2636	0	0.248
HC8_0	0.0048	0	0.0198	0.053	0	0	0.0002	0.2754	0	0.0022	0.0376	0.539	0	0.068
HC9_0	0.001	0	0.0048	0.0578	0	0	0.0128	0.5308	0	0.0004	0.039	0.3238	0	0.0296
HC1_D3	0	0	0	0.3818	0.0008	0.0034	0.0002	0.1126	0	0.0024	0.1344	0.2806	0.0004	0.0834
HC10_D3	0	0	0	0.0574	0.0002	0	0.0002	0.1982	0	0.0008	0.1692	0.5074	0	0.0666
HC11_D3	0.0792	0	0.0122	0.0968	0	0	0	0.318	0	0.0086	0.0556	0.2696	0	0.16
HC12_D3	0.0136	0.0006	0.0282	0.0762	0.0002	0.0002	0.001	0.3238	0	0	0.0522	0.163	0	0.341
HC13_D3	0	0.0002	0	0.0386	0	0	0.039	0.0552	0	0	0.2592	0.4254	0	0.1824
HC14_D3	0	0	0.0002	0.0678	0	0.0002	0.0004	0.184	0.0002	0.003	0.1026	0.5448	0	0.0968
HC15_D3	0.001	0.0002	0.0004	0.0524	0.0008	0.0002	0.0022	0.2178	0	0.0002	0.1304	0.5038	0	0.0906
HC3_D3	0.049	0	0.0314	0.0926	0	0	0	0.1288	0	0.0012	0.42	0.2108	0	0.0662
HC4_D3	0.0028	0.0016	0	0.0626	0	0	0.0004	0.2506	0.0008	0.0004	0.0802	0.5994	0.0002	0.001
HC5_D3	0.0074	0	0.0124	0.095	0	0	0	0.1338	0	0.002	0.0662	0.53	0	0.1532
HC6_D3	0	0.0008	0.0094	0.048	0	0	0	0.107	0	0.0004	0.0326	0.3048	0.0002	0.4968
HC7_D3	0.014	0.0004	0.0038	0.0632	0	0	0	0.216	0	0.0028	0.097	0.5034	0	0.0994
HC8_D3	0	0	0.001	0.0852	0.0008	0	0.0004	0.2016	0	0.0002	0.0316	0.5138	0	0.1654
HC9_D3	0	0	0.0002	0.1124	0	0.0008	0.1142	0.0858	0	0.0002	0.1122	0.4486	0	0.1256
HC1_D5	0	0.0004	0.0004	0.1048	0	0	0.0004	0.2346	0	0.0008	0.0742	0.4598	0	0.1246
HC10_D5	0.015	0	0.1762	0.1772	0	0	0.0942	0.2098	0	0.0046	0.0274	0.233	0	0.0626
HC11_D5	0.0078	0.0002	0.008	0.1246	0	0	0.0282	0.1738	0	0.0006	0.0366	0.5262	0.0006	0.0934
HC12_D5	0.002	0	0.0132	0.0742	0	0.0002	0.0002	0.1448	0	0.0006	0.0668	0.455	0.0002	0.2428
HC13_D5	0.0182	0	0.0006	0.1572	0	0.0008	0	0.367	0	0.0006	0.074	0.2582	0	0.1234
HC14_D5	0.0014	0	0.0024	0.0318	0	0	0.0016	0.3186	0	0.0006	0.0576	0.4152	0.0012	0.1696
HC15_D5	0.0042	0.0004	0.3474	0.078	0.0012	0	0.0002	0.1058	0	0.0012	0.04	0.3708	0.0004	0.0504
HC2_D5	0.0002	0	0.0004	0.0642	0	0.0006	0.0004	0.1858	0	0.006	0.0712	0.6054	0	0.0656
HC3_D5	0.0038	0.0002	0.0002	0.0392	0	0	0.0382	0.222	0	0.0008	0.0352	0.4858	0	0.1746
HC4_D5	0.0368	0.0016	0.0154	0.1074	0	0	0	0.4012	0	0	0.0136	0.4036	0.0012	0.0192
HC5_D5	0.0052	0	0.0764	0.0984	0	0	0	0.121	0	0.002	0.1374	0.473	0.0004	0.0862
HC6_D5	0.0002	0	0	0.0434	0	0	0.0848	0.1184	0	0	0.0924	0.4824	0	0.1784
HC7_D5	0.0372	0	0.0012	0.0898	0	0	0	0.3368	0	0.0012	0.0348	0.2854	0	0.2136
HC8_D5	0.002	0	0.0002	0.0452	0	0	0	0.2364	0	0.0002	0.0338	0.5044	0	0.1778
HC9_D5	0	0	0	0.0508	0	0	0.0006	0.3048	0	0	0.0714	0.3388	0	0.2336
HC1_D7	0.0002	0.0002	0.0006	0.088	0	0.002	0.0002	0.1684	0	0.0036	0.218	0.4988	0	0.02
HC10_D7	0.0004	0	0	0.1782	0	0	0.0004	0.2694	0	0.0032	0.0558	0.4204	0	0.0722
HC11_D7	0.0002	0	0.003	0.1216	0	0	0.0008	0.2488	0	0.0004	0.0542	0.5154	0	0.0556
HC12_D7	0.0002	0	0.0002	0.0746	0	0.0002	0.0008	0.3024	0	0.0002	0.0556	0.3682	0	0.1976
HC13_D7	0.0374	0	0.0686	0.057	0	0.0008	0.0002	0.4512	0	0.0022	0.0558	0.3158	0.0008	0.0102
HC14_D7	0.0394	0.0002	0.018	0.1816	0.0036	0	0.2304	0.23	0	0.0068	0.0082	0.1656	0.0004	0.1158
HC15_D7	0.0004	0.0004	0.0058	0.108	0.0008	0	0.0968	0.0204	0	0.0028	0.0666	0.4786	0	0.2194
HC2_D7	0	0.0002	0.0008	0.0984	0	0	0.005	0.1956	0	0.0144	0.022	0.296	0	0.3676
HC3_D7	0.0076	0	0.0288	0.0418	0	0	0.0026	0.2266	0	0.0006	0.0184	0.4458	0.0008	0.227
HC4_D7	0.0322	0.0002	0.044	0.1324	0	0	0	0.3066	0	0.0002	0.017	0.4296	0.0012	0.0366
HC5_D7	0.0058	0	0.0002	0.0896	0.0048	0.0012	0.047	0.1882	0	0.0002	0.0512	0.4678	0	0.144
HC6_D7	0.003	0	0.006	0.256	0	0.0006	0.0002	0.0552	0	0.0036	0.0658	0.4594	0	0.1502
HC7_D7	0.0104	0	0.1912	0.1706	0.0002	0.0002	0.0006	0.0966	0	0	0.0682	0.3488	0	0.1132
HC8_D7	0.0002	0.0004	0.017	0.0328	0.001	0	0.0002	0.1398	0	0.0004	0.1084	0.4112	0.0002	0.2884
HC9_D7	0.0424	0	0.034	0.0534	0	0	0	0.1162	0	0.0032	0.1826	0.4162	0	0.152
HT1_0	0.0078	0	0.0182	0.086	0	0	0.0002	0.4078	0	0.007	0.0914	0.3636	0	0.018
HT10_0	0.0068	0	0.2256	0.1008	0	0	0.0002	0.1056	0	0.0004	0.0508	0.5076	0	0.0022
HT11_0	0.0002	0	0.0468	0.0904	0	0	0.0012	0.0346	0	0.001	0.0712	0.6678	0	0.0868
HT12_0	0.0042	0	0.043	0.0962	0	0	0.0004	0.3022	0	0.0002	0.0568	0.3076	0	0.1894
HT13_0	0.0118	0	0.0394	0.0998	0	0	0.001	0.5372	0	0.0016	0.039	0.2228	0	0.0474
HT14_0	0.0052	0	0.0018	0.1264	0.0002	0	0	0.1082	0	0.001	0.1236	0.6226	0	0.011
HT15_0	0.0168	0	0.0036	0.0432	0	0	0.0488	0.0768	0	0.0016	0.0422	0.5628	0	0.2042
HT2_0	0.042	0	0.2742	0.0874	0	0	0.0006	0.3508	0	0.0028	0.0118	0.1814	0	0.049
HT3_0	0.0142	0	0.3814	0.071	0	0	0.0002	0.1652	0	0.0014	0.0296	0.3266	0	0.0104
HT4_0	0.003	0	0.0096	0.1236	0	0	0	0.1962	0	0.0004	0.0564	0.6084	0	0.0024
HT5_0	0.0094	0	0.001	0.0636	0	0	0	0.4866	0	0.0022	0.035	0.3668	0	0.0354
HT6_0	0.0068	0	0.192	0.0744	0	0	0	0.3718	0	0.0018	0.0166	0.275	0	0.0616
HT7_0	0.0106	0	0.0034	0.0822	0	0	0.0004	0.3736	0	0.0012	0.0524	0.3316	0.0002	0.1444
HT8_0	0.001	0	0.0032	0.2004	0	0.0002	0	0.1738	0	0.0008	0.06	0.549	0	0.0116
HT9_0	0.003	0	0.007	0.043	0	0	0.0002	0.5626	0	0.002	0.093	0.2648	0	0.0244
HT1_D3	0.0004	0	0.0202	0.1252	0.0008	0	0.0016	0.7336	0	0.0002	0.03	0.0802	0.0016	0.0062
HT10_D3	0.0024	0	0.0002	0.0012	0	0.0002	0.7316	0.2078	0.0024	0.01	0.0194	0.0214	0.0006	0.0028
HT11_D3	0.0002	0.0002	0	0.0102	0	0.0002	0.0056	0.6422	0	0.0002	0.0568	0.2592	0.0004	0.0248
HT12_D3	0	0.0002	0.0004	0.0076	0	0.0032	0	0.9168	0.0034	0.0004	0.0166	0.0458	0.0046	0.001
HT13_D3	0.0018	0.0926	0.0006	0.0036	0.0002	0.791	0.001	0.0052	0.0626	0.0044	0.0084	0.0218	0.0058	0.001
HT14_D3	0	0.3492	0.0004	0.0128	0	0	0.0002	0.0052	0.0004	0	0.0204	0.1956	0.3206	0.0952
HT2_D3	0.0012	0.0002	0.0002	0.0004	0	0.001	0.0002	0.811	0.0002	0.0002	0.0044	0.0048	0.0002	0.176
HT3_D3	0	0	0	0	0.0024	0.0036	0.0004	0.8238	0.0068	0.0052	0.0402	0.0318	0.0048	0.081
HT5_D3	0	0.0008	0	0.0066	0.001	0.0004	0	0.928	0.0002	0.0002	0.0206	0.041	0.001	0.0002
HT6_D3	0	0.0018	0.0002	0.0004	0	0	0	0.867	0.0008	0.0006	0.0002	0.0054	0.0004	0.1232
HT7_D3	0.0004	0.0004	0.0028	0.0368	0.0034	0.0062	0.0016	0.6398	0.0018	0.0032	0.0452	0.252	0	0.0044
HT8_D3	0	0.0006	0.0002	0.0008	0.0002	0.0004	0.001	0.3466	0	0	0.0232	0.1294	0.0004	0.4972
HT9_D3	0.0002	0.0006	0.0002	0.0004	0	0.0022	0.0002	0.7982	0.0004	0.0014	0	0.0096	0.0002	0.1864
HT1_D5	0	0	0.001	0.0138	0	0.0002	0.0002	0.0852	0.0002	0.0036	0.047	0.8484	0.0002	0.0002
HT10_D5	0.0042	0	0.0006	0.0054	0.0002	0.0182	0.0004	0.7588	0.0004	0.0024	0.0022	0.2058	0.0008	0.0006
HT11_D5	0.0018	0	0.0004	0.0002	0	0	0.0002	0.6494	0	0	0.0026	0.317	0.0008	0.0276
HT12_D5	0.0002	0	0	0.0002	0	0.0002	0.0002	0.6982	0	0.0014	0.0002	0.2986	0.0002	0.0006
HT13_D5	0	0	0	0.0032	0.0016	0.0192	0.0008	0.844	0	0.0034	0.0206	0.1058	0	0.0014
HT14_D5	0	0.0004	0	0	0	0.0002	0	0.6584	0	0.0018	0.0396	0.2994	0	0.0002
HT15_D5	0.0092	0	0.0006	0.005	0.0002	0.0006	0.0002	0.886	0	0.0068	0.0646	0.0254	0	0.0014
HT2_D5	0.0012	0.039	0	0.0096	0.0218	0.0006	0.05	0.0024	0	0.0002	0.0792	0.0782	0.0004	0.7174
HT3_D5	0.043	0	0.0002	0.0048	0	0.0436	0.0038	0.3478	0.0322	0.1482	0.0258	0.1432	0	0.2072
HT4_D5	0.793	0	0.0002	0	0.0076	0.1788	0.0002	0.0024	0	0.0002	0	0.0172	0	0.0004
HT5_D5	0.0002	0	0	0	0.0002	0	0.5772	0.0024	0.0002	0.0006	0.4144	0.0044	0.0002	0.0002
HT6_D5	0.0002	0	0.0002	0.0054	0	0	0.0002	0.4408	0	0.0044	0.1118	0.4366	0	0.0004
HT7_D5	0.0032	0	0	0	0	0.002	0	0.419	0	0.0002	0.0012	0.1628	0	0.4116
HT8_D5	0.0002	0	0	0.0006	0	0.0018	0	0.2804	0.0192	0.1408	0.0176	0.044	0	0.4954
HT9_D5	0	0	0.0004	0.0078	0	0	0	0.4408	0	0.0004	0.0062	0.2064	0.0002	0.3378
HT1_D7	0.0012	0	0.0002	0.0078	0	0	0.0002	0.6774	0	0	0.0014	0.3082	0	0.0036
HT11_D7	0	0	0.003	0.0008	0	0	0	0.4842	0	0	0.013	0.4988	0	0.0002
HT12_D7	0.1638	0	0	0.01	0.0002	0	0	0.5354	0	0	0.0038	0.1998	0	0.087
HT13_D7	0.2386	0	0.0002	0.0036	0.0152	0.0002	0.0002	0.2652	0	0.0258	0.0938	0.3286	0.026	0.0026
HT14_D7	0.0008	0.0002	0	0.0004	0	0	0	0.311	0	0	0.0032	0.6704	0	0.014
HT15_D7	0.0042	0.0004	0	0.0006	0.0012	0	0	0.37	0	0.0002	0	0.6074	0.0006	0.0154
HT2_D7	0.0054	0.0002	0.0088	0.0044	0	0	0	0.3208	0	0	0.0882	0.5304	0	0.0418
HT3_D7	0	0.0002	0.0002	0.0046	0	0	0.0004	0.4124	0	0	0.0508	0.2708	0.0002	0.2604
HT4_D7	0	0	0.0004	0.0006	0.0002	0.0002	0.0004	0.5298	0	0.0006	0.0156	0.3756	0	0.0766
HT5_D7	0.0004	0	0	0.0014	0.0002	0.0012	0.1628	0.3086	0	0.0006	0.0774	0.28	0.0002	0.1672
HT6_D7	0.0188	0	0.0002	0.0008	0	0.0004	0	0.6344	0	0	0.0226	0.319	0	0.0038
HT7_D7	0.057	0.0004	0.0008	0.0482	0	0.0006	0.1432	0.0456	0	0.0006	0.0302	0.0478	0.0008	0.6248
HT8_D7	0.0006	0	0.0002	0.002	0	0	0	0.5142	0	0.001	0.021	0.2538	0	0.2072
HT9_D7	0.0006	0.394	0.0004	0.001	0.0018	0.1104	0.0006	0.024	0.0198	0.0422	0.005	0.3556	0.042	0.0026

## Sheet: Absolute_abundance
	Absolute abundance of 97% OTUs classified to the Genus level (not corrected for copy number)
Sample ID	Total 16S copies	Alpha 2.1	Bartonella	Bifidobacterium	Lactobacillus Firm_4	Lactobacillus Firm_5	Frischella	Fructobacillus	Gilliamella	Gluconobacter	Klebsiella	Lactobacillus kunkeei	Serratia	Snodgrassella	Halomonadaceae
T1_D3	8070000	3228	163014	1010364	242100	647214	12912	1614	5920152	0	6456	12912	0	50034	0
T10_D3	2270000	5448	454	2724	44038	48578	1660732	22700	471706	0	0	1362	454	6356	5448
T11_D3	45500000	9100	0	464100	2584400	11793600	254800	9100	29220100	9100	0	18200	9100	1128400	0
T13_D3	5850000	10530	3510	21060	49140	127530	5850	25740	30420	541710	1170	33930	4627350	5850	366210
T14_D3	20100000	0	8040	257280	410040	3931560	4020	0	104520	7018920	0	6444060	0	1913520	8040
T2_D3	33300000	39960	6660	13320	146520	159840	6660	6660	27006300	6660	0	6660	33300	5860800	6660
T3_D3	25900000	0	0	0	1041180	823620	10360	134680	21336420	0	62160	124320	93240	2097900	176120
T5_D3	13500000	0	0	89100	278100	553500	0	2700	12528000	10800	13500	13500	5400	2700	2700
T6_D3	16500000	0	3300	6600	3300	89100	0	9900	14305500	29700	0	6600	0	2032800	13200
T7_D3	25900000	10360	72520	953120	1170680	6526800	41440	82880	16570820	10360	88060	0	160580	113960	46620
T8_D3	124000000	0	24800	99200	2876800	16045600	124000	0	42978400	74400	24800	49600	49600	61652800	0
T9_D3	30500000	6100	6100	12200	0	292800	6100	42700	24345100	18300	0	6100	67100	5685200	12200
T1_D7	38000000	45600	7600	296400	53200	11711600	7600	0	25741200	0	0	0	0	136800	0
T11_D7	85500000	0	256500	68400	1111500	42647400	0	0	41399100	0	0	0	0	17100	0
T12_D7	137000000	22440600	0	1370000	520600	27372600	0	0	73349800	0	27400	0	0	11919000	0
T13_D7	69200000	16511120	13840	249120	6490960	22739120	13840	1785360	18351840	0	1051840	1799200	13840	179920	0
T14_D7	69400000	55520	0	27760	222080	46525760	0	0	21583400	13880	0	0	0	971600	0
T15_D7	44800000	188160	0	26880	0	27211520	0	8960	16576000	17920	53760	26880	0	689920	0
T2_D7	48700000	262980	428560	214280	4295340	25830480	0	0	15622960	9740	0	0	0	2035660	0
T3_D7	42900000	0	8580	197340	2179320	11617320	17160	0	17691960	8580	0	8580	0	11171160	0
T4_D7	63900000	0	25560	38340	996840	24000840	25560	38340	33854220	0	12780	0	12780	4894740	0
T5_D7	86400000	34560	0	120960	6687360	24192000	14065920	51840	26663040	0	17280	17280	103680	14446080	0
T6_D7	10600000	199280	2120	8480	239560	3381400	0	0	6724640	0	0	0	4240	40280	0
T7_D7	77600000	4423200	62080	3740320	2343520	3709280	11112320	46560	3538560	31040	0	62080	46560	48484480	0
T8_D7	99300000	59580	19860	198600	2085300	25202340	0	99300	51060060	0	0	0	0	20574960	0
T9_D7	6530000	3918	2612	6530	32650	2322068	3918	275566	156720	2572820	11754	274260	720912	16978	129294
T1_D5	58000000	0	58000	800400	2726000	49207200	11600	208800	4941600	0	0	11600	11600	11600	11600
T10_D5	3760000	15792	2256	20304	8272	773808	1504	9024	2853088	0	752	3008	68432	2256	1504
T11_D5	10000000	18000	4000	2000	26000	3170000	2000	0	6494000	0	0	8000	0	276000	0
T12_D5	14700000	2940	0	2940	2940	4389420	2940	20580	10263540	0	0	2940	2940	8820	0
T13_D5	13300000	0	0	42560	273980	1407140	10640	45220	11225200	0	21280	0	255360	18620	0
T14_D5	25200000	0	0	0	997920	7544880	0	45360	16591680	10080	0	0	5040	5040	0
T15_D5	4160000	38272	2496	20800	268736	105664	832	28288	3685760	0	832	0	2496	5824	0
T2_D5	52600000	63120	0	504960	4165920	4113320	2630000	10520	126240	2051400	1146680	21040	31560	37735240	0
T3_D5	42800000	1840400	8560	205440	1104240	6128960	162640	6342960	14885840	0	0	0	1866080	8868160	1378160
T4_D5	56600000	44883800	11320	0	0	973520	11320	11320	135840	0	430160	0	10120080	22640	0
T5_D5	20700000	4140	0	0	8578080	91080	11948040	12420	49680	0	4140	4140	0	4140	4140
T6_D5	30200000	6040	6040	163080	3376360	13185320	6040	132880	13312160	0	0	0	0	12080	0
T7_D5	43300000	138560	0	0	51960	7049240	0	8660	18142700	0	0	0	86600	17822280	0
T8_D5	69900000	13980	0	41940	1230240	3075600	0	9841920	19599960	0	0	0	125820	34628460	1342080
T9_D5	81800000	0	32720	638040	507160	16883520	0	32720	36057440	0	0	16360	0	27632040	0
C1_D7	115000000	23000	69000	10120000	25070000	57362000	23000	414000	19366000	23000	0	0	230000	2300000	0
C10_D7	117000000	46800	0	20849400	6528600	49186800	46800	374400	31519800	0	0	0	0	8447400	0
C11_D7	424000000	84800	1272000	51558400	22980800	218529600	339200	169600	105491200	0	0	0	0	23574400	0
C12_D7	322000000	64400	64400	24021200	17903200	118560400	257600	64400	97372800	0	0	0	64400	63627200	0
C13_D7	149000000	5572600	10221400	8493000	8314200	47054200	29800	327800	67228800	0	0	119200	119200	1519800	0
C14_D7	89300000	3518420	1607400	16216880	732260	14788080	20574720	607240	20539000	17860	321480	35720	0	10340940	0
C15_D7	314000000	125600	1821200	33912000	20912400	150280400	30395200	879200	6405600	125600	251200	0	0	68891600	0
C2_D7	213000000	0	170400	20959200	4686000	63048000	1065000	3067200	41662800	42600	0	0	0	78298800	0
C3_D7	106000000	805600	3052800	4430800	1950400	47254800	275600	63600	24019600	0	0	84800	0	24062000	0
C4_D7	71800000	2311960	3159200	9506320	1220600	30845280	0	14360	22013880	14360	0	86160	0	2627880	0
C5_D7	67700000	392660	13540	6065920	3466240	31670060	3181900	13540	12741140	0	324960	0	81240	9748800	0
C6_D7	474000000	1422000	2844000	121344000	31189200	217755600	94800	1706400	26164800	0	0	0	284400	71194800	0
C7_D7	305000000	3172000	58316000	52033000	20801000	106384000	183000	0	29463000	0	61000	0	61000	34526000	0
C8_D7	276000000	55200	4692000	9052800	29918400	113491200	55200	110400	38584800	110400	276000	55200	0	79598400	0
C9_D7	67300000	2853520	2288200	3593820	12288980	28010260	0	215360	7820260	0	0	0	0	10229600	0
C1_D5	184000000	0	73600	19283200	13652800	84603200	73600	147200	43166400	73600	0	0	0	22926400	0
C10_D5	160000000	2400000	28192000	28352000	4384000	37280000	15072000	736000	33568000	0	0	0	0	10016000	0
C11_D5	93800000	731640	750400	11687480	3433080	49357560	2645160	56280	16302440	18760	0	56280	0	8760920	0
C12_D5	315000000	630000	4158000	23373000	21042000	143325000	63000	189000	45612000	0	0	63000	63000	76482000	0
C13_D5	145000000	2639000	87000	22794000	10730000	37439000	0	87000	53215000	0	0	0	116000	17893000	0
C14_D5	146000000	204400	350400	4642800	8409600	60619200	233600	87600	46515600	0	0	175200	0	24761600	0
C15_D5	394000000	1654800	136875600	30732000	15760000	146095200	78800	472800	41685200	157600	472800	157600	0	19857600	0
C2_D5	42300000	8460	16920	2715660	3011760	25608420	16920	253800	7859340	0	0	0	25380	2774880	0
C3_D5	198000000	752400	39600	7761600	6969600	96188400	7563600	158400	43956000	39600	0	0	0	34570800	0
C4_D5	24200000	890560	372680	2599080	329120	9767120	0	0	9709040	38720	0	29040	0	464640	0
C5_D5	457000000	2376400	34914800	44968800	62791800	216161000	0	914000	55297000	0	0	182800	0	39393400	0
C6_D5	37600000	7520	0	1631840	3474240	18138240	3188480	0	4451840	0	0	0	0	6707840	0
C7_D5	31900000	1186680	38280	2864620	1110120	9104260	0	38280	10743920	0	0	0	0	6813840	0
C8_D5	311000000	622000	62200	14057200	10511800	156868400	0	62200	73520400	0	0	0	0	55295800	0
C9_D5	149000000	0	0	7569200	10638600	50481200	89400	0	45415200	0	0	0	0	34806400	0
C1	140000000	56000	56000	27720000	6888000	65128000	0	0	36904000	0	0	0	196000	3052000	0
C10	300000000	0	60000	17100000	44820000	189420000	360000	1980000	31680000	0	60000	0	60000	14460000	0
C11	481000000	3559400	0	48003800	35016800	285233000	192400	96200	97162000	0	0	0	0	11544000	0
C12	451000000	3878600	210256200	27060000	14973200	127723200	0	992200	28683600	0	0	0	0	37433000	0
C13	361000000	6786800	88084000	32706600	12562800	107144800	0	722000	50756600	0	0	0	0	62019800	0
C14	143000000	1487200	57200	11440000	15129400	81996200	0	228800	23023000	0	85800	0	0	9552400	0
C15	141000000	5329800	24759600	19119600	4173600	60799200	0	564000	18132600	0	0	0	0	8121600	0
C3	266000000	1702400	106400	22450400	14789600	128850400	0	159600	59264800	0	53200	0	0	38623200	0
C4	238000000	0	47600	21372400	18088000	146846000	47600	666400	50456000	0	0	0	0	476000	0
C5	275000000	440000	990000	28380000	26345000	150095000	0	605000	65285000	0	440000	0	55000	2365000	0
C6	178000000	0	6906400	29441200	27839200	97116800	71200	391600	14631600	0	71200	0	0	1530800	0
C7	933000000	2052600	240154200	34521000	14741400	245938800	2239200	186600	161595600	0	186600	0	0	231384000	0
C8	507000000	2433600	10038600	26871000	19063200	273273000	101400	1115400	139627800	0	0	0	0	34476000	0
C9	299000000	299000	1435200	17282200	11661000	96816200	3827200	119600	158709200	0	0	0	0	8850400	0
T1	38200000	297960	695240	3285200	3491480	13889520	7640	267400	15577960	0	0	0	0	687600	0
T10	179000000	1217200	40382400	18043200	9093200	90860400	35800	71600	18902400	0	0	0	0	393800	0
T11	129000000	25800	6037200	11661600	9184800	86146200	154800	129000	4463400	0	0	0	0	11197200	0
T12	31500000	132300	1354500	3030300	1789200	9689400	12600	6300	9519300	0	0	0	0	5966100	0
T13	72400000	854320	2852560	7225520	2823600	16130720	72400	115840	38893280	0	0	0	0	3431760	0
T14	111000000	1309800	4373400	11077800	4329000	24730800	111000	177600	59629200	0	0	0	0	5261400	0
T15	89000000	1495200	320400	3844800	3755800	50089200	4343200	142400	6835200	0	0	0	0	18173800	0
T2	128000000	5376000	35097600	11187200	1510400	23219200	76800	358400	44902400	0	0	0	0	6272000	0
T3	235000000	3337000	89629000	16685000	6956000	76751000	47000	329000	38822000	0	0	0	0	2444000	0
T4	153000000	459000	1468800	18910800	8629200	93085200	0	61200	30018600	0	0	0	0	367200	0
T5	261000000	2453400	261000	16599600	9135000	95734800	0	574200	127002600	0	0	0	0	9239400	0
T6	115000000	782000	22080000	8556000	1909000	31625000	0	207000	42757000	0	0	0	0	7084000	0
T7	226000000	2395600	768400	18577200	11842400	74941600	90400	271200	84433600	0	0	0	0	32634400	0
T8	114000000	114000	364800	22845600	6840000	62586000	0	91200	19813200	0	0	0	22800	1322400	0
T9	255000000	765000	1785000	10965000	23715000	67524000	51000	510000	143463000	0	0	0	0	6222000	0
C1_D3	68600000	0	0	26191480	9219840	19249160	13720	164640	7724360	0	54880	27440	233240	5721240	0
C10_D3	186000000	2790000	32773200	32959200	5096400	43338000	17521200	855600	39022800	0	0	0	0	11643600	0
C11_D3	41000000	319800	328000	5108600	1500600	21574200	1156200	24600	7125800	8200	0	24600	0	3829400	0
C12_D3	118000000	236000	1557600	8755600	7882400	53690000	23600	70800	17086400	0	0	23600	23600	28650400	0
C13_D3	115000000	2093000	69000	18078000	8510000	29693000	0	69000	42205000	0	0	0	92000	14191000	0
C14_D3	99700000	139580	239280	3170460	5742720	41395440	159520	59820	31764420	0	0	119640	0	16909120	0
C15_D3	193000000	810600	67048200	15054000	7720000	71564400	38600	231600	20419400	77200	231600	77200	0	9727200	0
C3_D3	65400000	3204600	2053560	6056040	27468000	13786320	0	78480	8423520	0	0	0	0	4329480	0
C4_D3	25600000	71700	0	1600000	2050000	15300000	10200	10200	6420000	41000	0	5120	0	25600	20480
C5_D3	146000000	1080400	1810400	13870000	9665200	77380000	0	292000	19534800	0	0	0	0	22367200	0
C6_D3	63100000	0	593140	3028800	2057060	19232880	0	25240	6751700	50480	0	12620	0	31348080	0
C7_D3	66100000	925400	251180	4177520	6411700	33274740	0	185080	14277600	26440	0	0	0	6570340	0
C8_D3	123000000	0	123000	10479600	3886800	63197400	49200	24600	24796800	0	98400	0	0	20344200	0
C9_D3	264000000	0	52800	29673600	29620800	118430400	30148800	52800	22651200	0	0	0	211200	33158400	0
