# Supplementary material for: Antibiotic exposure perturbs the gut microbiota and elevates mortality in honeybees
Source: PLoS Biol. 2017 Mar 14;15(3):e2001861. doi: 10.1371/journal.pbio.2001861 (PMC5349420; doi:10.1371/journal.pbio.2001861)
Supplement: S2 Data — (XLSX) [file pbio.2001861.s012.xlsx]

## Sheet: Hive
Hive 1	Tetracycline	Control
Total bees returned to hive	340	345
Bees recovered	107	220
Bees not recovered	233	125
Hive 2	Tetracycline	Control
Total bees returned to hive	623	622
Bees recovered	298	378
Bees not recovered	325	244

## Sheet: Lab exposed
Lab Exposed Recovery Suvival Day 3	Tetracycline	Control
Total number of bees at Day 0	110	110
Number of bees alive on Day 3	89	110
Number of bees deceased by Day 3	21	0

## Sheet: Lab sterile
Lab Sterile Recovery Suvival Day 3	Tetracycline	Control
Total number of bees at Day 0	110	110
Number of bees alive on Day 3	92	110
Number of bees deceased by Day 3	18	0

## Sheet: Germ free
Germ-free Recovery Suvival Day 3	Tetracycline	Control
Total number of bees at Day 0	51	55
Number of bees alive on Day 3	50	53
Number of bees deceased by Day 3	1	2
