# Supplementary material for: Antibiotic exposure perturbs the gut microbiota and elevates mortality in honeybees
Source: PLoS Biol. 2017 Mar 14;15(3):e2001861. doi: 10.1371/journal.pbio.2001861 (PMC5349420; doi:10.1371/journal.pbio.2001861)
Supplement: S4 Data — (XLSX) [file pbio.2001861.s014.xlsx]

## Sheet: Sheet1
	Number of OTUs at 99% identity threshold for each taxon
Sample ID	Snodgrassella	Lactobacillus Firm_5	Lactobacillus Firm_4	Gilliamella	Bifidobacterium	Bartonella	Frischella	Alpha 2.1	Fructobacillus	Lactobacillus kunkeei	Halomonadaceae	Serratia	Klebsiella	Gluconobacter	Melissococcus
C1	31	338	58	188	121	3	0	0	0	0	0	2	1	0	0
C10	66	520	102	97	66	0	2	0	9	0	0	0	0	0	0
C11	30	431	73	167	78	0	0	14	1	2	0	0	0	0	0
C12	92	321	58	78	71	224	0	16	6	0	0	0	0	0	0
C13	152	321	57	134	97	140	0	25	4	0	0	1	0	0	0
C14	62	403	80	122	74	0	0	18	4	0	0	0	0	0	0
C15	75	361	55	116	117	131	1	32	8	0	0	0	0	0	0
C3	137	402	74	171	83	1	1	14	2	0	0	0	2	0	0
C4	10	525	75	174	83	0	0	0	5	0	0	0	0	0	0
C5	24	413	82	199	93	12	0	7	6	0	0	1	5	0	0
C6	15	432	124	73	106	36	2	0	6	0	0	0	3	0	0
C7	167	291	36	176	57	151	11	6	4	0	0	0	0	0	0
C8	59	400	52	209	60	22	0	11	3	0	0	0	0	0	0
C9	42	295	51	184	62	12	19	3	1	0	0	0	0	0	0
C1_D3	71	230	85	97	185	1	0	0	5	0	0	1	4	1	0
C10_D3	71	431	92	177	59	1	1	0	1	0	0	0	1	0	0
C11_D3	148	313	61	235	97	23	0	36	10	0	0	0	0	0	0
C13_D3	142	380	93	54	46	0	37	0	0	0	0	0	0	0	0
C14_D3	84	377	61	125	68	1	2	0	6	2	1	0	0	0	0
C15_D3	77	386	89	163	46	6	6	0	1	0	0	0	2	1	0
C3_D3	62	210	135	87	73	30	0	39	3	0	0	0	0	2	0
C4_D3	5	344	61	142	54	0	1	7	2	0	1	3	0	5	0
C5_D3	131	437	79	129	91	27	0	16	3	0	0	0	0	0	0
C6_D3	283	297	45	111	51	20	0	0	0	0	0	0	0	3	0
C7_D3	77	370	77	159	55	10	0	19	9	0	0	0	1	1	0
C8_D3	125	422	45	160	76	6	1	0	1	0	1	0	2	0	0
C9_D3	111	359	97	83	106	1	55	0	1	0	0	2	2	0	0
C1_D5	111	441	57	179	81	0	0	1	2	0	0	0	0	0	0
C10_D5	54	222	46	147	112	110	54	26	8	0	0	0	0	0	0
C11_D5	93	424	48	140	95	17	33	17	3	3	0	0	0	0	1
C12_D5	169	366	73	118	71	18	0	9	6	1	0	0	0	1	0
C13_D5	94	228	76	220	108	1	0	22	4	0	0	3	0	0	0
C14_D5	146	386	73	235	51	11	3	2	3	4	0	0	1	0	0
C15_D5	57	334	58	93	82	180	0	11	4	3	0	0	2	0	0
C2_D5	80	511	91	225	73	2	0	0	8	0	1	0	0	0	1
C3_D5	122	387	47	143	38	0	35	12	2	0	0	1	0	0	0
C4_D5	27	398	28	298	91	34	1	33	0	1	0	0	0	6	0
C5_D5	81	394	76	96	72	71	1	15	6	1	0	0	0	0	0
C6_D5	172	488	72	125	62	0	66	2	1	0	0	0	0	0	0
C7_D5	141	272	46	207	61	5	0	22	2	1	0	0	0	0	0
C8_D5	144	404	42	188	42	2	0	5	2	0	0	0	0	0	0
C9_D5	183	348	52	214	59	0	4	0	1	0	0	0	0	0	0
C1_D7	35	366	138	134	72	3	0	1	11	3	0	5	0	1	1
C10_D7	74	399	62	182	126	0	1	2	5	0	0	0	0	0	0
C11_D7	78	488	68	202	112	11	4	0	0	0	0	2	1	0	0
C12_D7	156	341	61	214	52	0	2	1	0	0	0	0	0	0	0
C13_D7	16	296	62	297	44	62	0	30	7	2	0	3	1	0	0
C14_D7	115	207	23	167	133	29	94	38	10	1	0	0	10	1	0
C15_D7	188	450	77	33	93	16	60	4	4	0	0	0	3	2	0
C2_D7	272	277	34	143	82	3	11	0	12	0	0	0	0	0	1
C3_D7	155	414	46	165	48	37	5	15	1	4	0	0	1	0	0
C4_D7	54	356	44	220	109	33	0	23	1	3	1	0	0	0	0
C5_D7	104	398	46	146	86	0	34	9	5	0	0	3	13	0	0
C6_D7	111	376	65	52	164	19	1	10	5	0	0	2	1	0	0
C7_D7	96	316	68	85	113	116	7	21	0	0	0	0	0	0	0
C8_D7	209	385	101	132	40	32	1	1	1	1	0	0	6	1	0
C9_D7	115	329	117	105	48	48	2	22	9	0	0	0	0	0	0
T1	34	293	78	247	78	26	1	18	7	0	0	0	0	0	0
T10	6	468	56	103	99	151	0	17	1	0	0	0	0	0	0
T11	88	552	78	39	87	58	1	0	3	0	0	0	0	1	0
T12	130	275	74	190	81	46	0	15	1	0	0	0	0	0	0
T13	58	209	50	315	72	58	3	19	3	0	0	0	0	0	0
T14	23	472	100	100	92	6	0	10	3	0	0	0	1	0	0
T15	143	402	56	74	46	9	50	20	3	0	0	0	0	0	0
T2	49	182	34	242	87	162	0	39	5	0	0	0	0	0	0
T3	17	311	45	140	72	189	1	25	4	0	0	0	0	0	0
T4	9	493	58	171	83	14	0	6	1	0	0	0	0	0	0
T5	46	326	48	261	69	2	0	19	4	0	0	1	0	0	0
T6	65	299	32	269	82	134	0	13	6	0	0	0	0	0	0
T7	138	289	60	261	80	12	2	17	3	0	0	0	0	0	1
T8	26	441	69	153	141	4	0	2	2	0	0	0	1	0	0
T9	28	271	95	337	44	14	0	11	4	0	0	0	0	0	0
T11_D3	26	217	60	375	18	0	13	0	0	3	0	0	0	1	0
T12_D3	3	78	33	414	16	2	1	0	1	6	6	6	0	1	0
T13_D3	7	49	22	10	10	0	4	4	4	9	13	24	3	17	0
T2_D3	143	15	11	425	3	0	1	5	0	2	1	4	0	1	0
T3_D3	77	46	46	445	1	0	0	1	7	6	11	8	4	0	1
T5_D3	6	64	29	318	15	0	0	0	2	1	0	1	1	0	0
T6_D3	106	16	2	439	1	1	0	0	0	0	3	2	1	4	0
T7_D3	10	215	35	368	41	10	4	2	7	0	9	6	7	0	0
T8_D3	263	117	33	213	1	0	4	0	0	5	0	1	1	3	0
T9_D3	93	24	2	341	2	0	1	1	5	0	4	5	1	2	1
T1_D5	3	457	46	73	29	3	0	0	7	2	3	1	0	0	0
T10_D5	11	163	10	432	13	2	0	10	2	1	3	10	4	0	0
T11_D5	30	242	14	336	2	1	0	3	0	3	0	0	0	0	0
T12_D5	3	222	0	391	0	0	0	2	3	1	0	0	0	0	0
T13_D5	7	105	31	456	8	0	2	0	2	1	0	6	4	0	0
T14_D5	2	178	56	364	0	0	0	0	3	0	0	0	0	4	1
T15_D5	5	54	63	410	9	1	1	14	9	0	1	1	1	0	0
T2_D5	261	41	55	7	13	0	33	2	1	0	0	1	17	13	0
T3_D5	77	111	29	164	12	1	9	26	19	0	16	12	0	1	5
T4_D5	1	35	2	9	0	2	2	225	1	0	0	37	16	1	0
T5_D5	2	14	115	4	1	0	126	0	2	0	0	0	2	0	0
T6_D5	3	327	61	227	12	1	0	0	6	0	1	1	0	0	0
T7_D5	211	98	3	278	0	0	0	10	0	0	0	8	0	0	0
T8_D5	258	49	23	196	0	0	0	1	18	1	11	3	0	0	1
T9_D5	220	217	13	295	16	0	0	1	0	0	0	0	0	0	0
T1_D7	7	282	6	389	12	2	0	2	0	0	0	1	0	0	0
T11_D7	2	322	38	290	2	6	0	0	0	0	0	0	0	0	0
T12_D7	102	154	14	367	19	0	0	75	0	0	0	0	2	0	0
T13_D7	11	238	64	188	8	0	0	93	20	12	0	1	22	0	5
T14_D7	31	378	4	201	3	1	1	1	0	1	0	1	0	0	0
T15_D7	27	402	0	223	3	1	0	10	0	2	0	2	2	1	0
T2_D7	63	429	76	192	9	15	0	13	1	0	0	0	0	0	0
T3_D7	197	255	55	280	14	1	0	0	0	1	0	0	0	0	0
T4_D7	52	283	23	327	2	0	1	0	2	0	0	1	1	0	0
T5_D7	140	271	77	221	5	0	66	3	2	0	0	4	0	0	0
T6_D7	4	250	36	355	6	1	0	21	0	0	0	1	0	0	0
T8_D7	146	191	34	302	11	1	0	1	3	0	0	0	0	0	1
T9_D7	9	205	16	35	5	2	1	1	26	16	9	30	7	30	2
