# Supplementary material for: Antibiotic exposure perturbs the gut microbiota and elevates mortality in honeybees
Source: PLoS Biol. 2017 Mar 14;15(3):e2001861. doi: 10.1371/journal.pbio.2001861 (PMC5349420; doi:10.1371/journal.pbio.2001861)
Supplement: S5 Data — (XLSX) [file pbio.2001861.s015.xlsx]

## Sheet: Control_v_all
Cox proportional hazard model (coxph)
Age-controlled bees: Control vs all groups
Group	coef	exp(coef)	se(coef)	z	Pr(>|z|)
Control_KZ11	1.5474	4.6994	0.1968	7.864	1.83e-14	***
Treat	1.2622	3.5331	0.2022	6.243	2.15e-09	***
Treat_KZ11	2.5353	12.6202	0.1943	13.047	1e-15	***
Group	exp(coef)	exp(-coef)	lower 0.95	upper 0.95
Control_KZ11	4.699	0.21279	3.196	6.911
Treat	3.533	0.28304	2.377	5.251
Treat_KZ11	12.62	0.07924	8.623	18.47
Concordance= 0.719 (se=0.016)
Rsquare	Max possible
0.321	0.999
Test	DF	P-value
Likelihood ratio test
235.3	3	p=0	***
Wald test
205.1	3	p=0	***
Score (logrank) test
263.4	3	p=0	***
Signif. codes: 0 ‘***’ 0.001 ‘**’ 0.01 ‘*’ (after Bonferroni correction)

## Sheet: ControlKZ11_v_TreatKZ11
Cox proportional hazard model (coxph)
Age-controlled bees: (Control + Serratia KZ11) vs (Treatment + Serratia KZ11)
Group	coef	exp(coef)	se(coef)	z	Pr(>|z|)
Treat_KZ11	1.0113	2.7491	0.1296	7.805	3e-14	***
Group	exp(coef)	exp(-coef)	lower 0.95	upper 0.95
Treat_KZ11	2.749	0.3638	2.133	3.544
Concordance= 0.648 (se=0.019)
Rsquare	Max possible
0.182	1
Test	DF	P-value
Likelihood ratio test
61.21	1	2.5535e-14	***
Wald test
60.92	1	2.9975e-14	***
Score (logrank) test
65.48	1	2.7755e-15	***
Signif. codes: 0 ‘***’ 0.001 ‘**’ 0.01 ‘*’ (after Bonferroni correction)

## Sheet: Treat_v_TreatKZ11
Cox proportional hazard model (coxph)
Age-controlled bees: (Treatment) vs (Treatment + Serratia KZ11)
Group	coef	exp(coef)	se(coef)	z	Pr(>|z|)
Treat_KZ11	1.2097	3.3526	0.1398	8.656	1e-15	***
Group	exp(coef)	exp(-coef)	lower 0.95	upper 0.95
Treat_KZ11	3.353	0.2983	2.549	4.409
Concordance= 0.653 (se=0.02)
Rsquare	Max possible
0.227	1
Test	DF	P-value
Likelihood ratio test
78.13	1	p=0	***
Wald test
74.93	1	p=0	***
Score (logrank) test
82.85	1	p=0	***
Signif. codes: 0 ‘***’ 0.001 ‘**’ 0.01 ‘*’ (after Bonferroni correction)
