# Supplementary material for: Antibiotic exposure perturbs the gut microbiota and elevates mortality in honeybees
Source: PLoS Biol. 2017 Mar 14;15(3):e2001861. doi: 10.1371/journal.pbio.2001861 (PMC5349420; doi:10.1371/journal.pbio.2001861)
Supplement: S8 Data — (XLSX) [file pbio.2001861.s018.xlsx]

## Sheet: Sheet1
Survival counts for non age-controlled workers
Bee_number	Start	Stop	Death	Treatment	Cup
1	1	11	0	Control	A
2	1	3	1	Control	A
3	1	11	0	Control	A
4	1	5	1	Control	A
5	1	7	1	Control	A
6	1	7	1	Control	A
7	1	8	1	Control	A
8	1	9	1	Control	A
9	1	10	1	Control	A
10	1	11	1	Control	A
11	1	11	1	Control	A
12	1	11	0	Control	A
13	1	11	0	Control	A
14	1	11	0	Control	A
15	1	11	0	Control	A
16	1	11	0	Control	A
17	1	11	0	Control	A
18	1	11	0	Control	A
19	1	11	0	Control	A
20	1	11	0	Control	A
1	1	11	0	Control	B
2	1	6	1	Control	B
3	1	7	1	Control	B
4	1	11	0	Control	B
5	1	11	0	Control	B
6	1	11	0	Control	B
7	1	11	0	Control	B
8	1	11	0	Control	B
9	1	11	0	Control	B
10	1	11	0	Control	B
11	1	11	0	Control	B
12	1	11	0	Control	B
13	1	11	0	Control	B
14	1	11	0	Control	B
15	1	11	0	Control	B
16	1	11	0	Control	B
17	1	11	0	Control	B
18	1	11	0	Control	B
19	1	11	0	Control	B
20	1	11	0	Control	B
1	1	8	1	Control	C
2	1	9	1	Control	C
3	1	10	1	Control	C
4	1	10	1	Control	C
5	1	10	1	Control	C
6	1	11	1	Control	C
7	1	11	0	Control	C
8	1	11	0	Control	C
9	1	11	0	Control	C
10	1	11	0	Control	C
11	1	11	0	Control	C
12	1	11	0	Control	C
13	1	11	0	Control	C
14	1	11	0	Control	C
15	1	11	0	Control	C
16	1	11	0	Control	C
17	1	11	0	Control	C
18	1	11	0	Control	C
19	1	11	0	Control	C
20	1	11	0	Control	C
1	1	8	1	Control	D
2	1	11	1	Control	D
3	1	11	0	Control	D
4	1	11	0	Control	D
5	1	11	0	Control	D
6	1	11	0	Control	D
7	1	11	0	Control	D
8	1	11	0	Control	D
9	1	11	0	Control	D
10	1	11	0	Control	D
11	1	11	0	Control	D
12	1	11	0	Control	D
13	1	11	0	Control	D
14	1	11	0	Control	D
15	1	11	0	Control	D
16	1	11	0	Control	D
17	1	11	0	Control	D
18	1	11	0	Control	D
19	1	11	0	Control	D
20	1	11	0	Control	D
1	1	3	1	Control	E
2	1	9	1	Control	E
3	1	9	1	Control	E
4	1	11	1	Control	E
5	1	11	1	Control	E
6	1	11	0	Control	E
7	1	11	0	Control	E
8	1	11	0	Control	E
9	1	11	0	Control	E
10	1	11	0	Control	E
11	1	11	0	Control	E
12	1	11	0	Control	E
13	1	11	0	Control	E
14	1	11	0	Control	E
15	1	11	0	Control	E
16	1	11	0	Control	E
17	1	11	0	Control	E
1	1	3	1	Control_KZ11	A
2	1	4	1	Control_KZ11	A
3	1	6	1	Control_KZ11	A
4	1	7	1	Control_KZ11	A
5	1	7	1	Control_KZ11	A
6	1	7	1	Control_KZ11	A
7	1	8	1	Control_KZ11	A
8	1	9	1	Control_KZ11	A
9	1	9	1	Control_KZ11	A
10	1	10	1	Control_KZ11	A
11	1	10	1	Control_KZ11	A
12	1	10	1	Control_KZ11	A
13	1	10	1	Control_KZ11	A
14	1	11	1	Control_KZ11	A
15	1	11	1	Control_KZ11	A
16	1	11	0	Control_KZ11	A
17	1	11	0	Control_KZ11	A
1	1	2	1	Control_KZ11	B
2	1	4	1	Control_KZ11	B
3	1	6	1	Control_KZ11	B
4	1	7	1	Control_KZ11	B
5	1	8	1	Control_KZ11	B
6	1	8	1	Control_KZ11	B
7	1	11	1	Control_KZ11	B
8	1	11	1	Control_KZ11	B
9	1	11	0	Control_KZ11	B
10	1	11	0	Control_KZ11	B
11	1	11	0	Control_KZ11	B
12	1	11	0	Control_KZ11	B
13	1	11	0	Control_KZ11	B
14	1	11	0	Control_KZ11	B
15	1	11	0	Control_KZ11	B
16	1	11	0	Control_KZ11	B
17	1	11	0	Control_KZ11	B
18	1	11	0	Control_KZ11	B
19	1	11	0	Control_KZ11	B
20	1	11	0	Control_KZ11	B
1	1	3	1	Control_KZ11	C
2	1	6	1	Control_KZ11	C
3	1	7	1	Control_KZ11	C
4	1	7	1	Control_KZ11	C
5	1	8	1	Control_KZ11	C
6	1	10	1	Control_KZ11	C
7	1	11	1	Control_KZ11	C
8	1	11	1	Control_KZ11	C
9	1	11	0	Control_KZ11	C
10	1	11	0	Control_KZ11	C
11	1	11	0	Control_KZ11	C
12	1	11	0	Control_KZ11	C
13	1	11	0	Control_KZ11	C
14	1	11	0	Control_KZ11	C
15	1	11	0	Control_KZ11	C
16	1	11	0	Control_KZ11	C
17	1	11	0	Control_KZ11	C
18	1	11	0	Control_KZ11	C
19	1	11	0	Control_KZ11	C
20	1	11	0	Control_KZ11	C
1	1	3	1	Control_KZ11	D
2	1	3	1	Control_KZ11	D
3	1	3	1	Control_KZ11	D
4	1	3	1	Control_KZ11	D
5	1	4	1	Control_KZ11	D
6	1	5	1	Control_KZ11	D
7	1	6	1	Control_KZ11	D
8	1	9	1	Control_KZ11	D
9	1	10	1	Control_KZ11	D
10	1	10	1	Control_KZ11	D
11	1	11	1	Control_KZ11	D
12	1	11	1	Control_KZ11	D
13	1	11	1	Control_KZ11	D
14	1	11	1	Control_KZ11	D
15	1	11	1	Control_KZ11	D
16	1	11	0	Control_KZ11	D
17	1	11	0	Control_KZ11	D
18	1	11	0	Control_KZ11	D
19	1	11	0	Control_KZ11	D
20	1	11	0	Control_KZ11	D
1	1	2	1	Control_KZ11	E
2	1	3	1	Control_KZ11	E
3	1	3	1	Control_KZ11	E
4	1	4	1	Control_KZ11	E
5	1	5	1	Control_KZ11	E
6	1	5	1	Control_KZ11	E
7	1	5	1	Control_KZ11	E
8	1	11	1	Control_KZ11	E
9	1	11	1	Control_KZ11	E
10	1	11	0	Control_KZ11	E
11	1	11	0	Control_KZ11	E
12	1	11	0	Control_KZ11	E
13	1	11	0	Control_KZ11	E
14	1	11	0	Control_KZ11	E
15	1	11	0	Control_KZ11	E
16	1	11	0	Control_KZ11	E
17	1	11	0	Control_KZ11	E
18	1	11	0	Control_KZ11	E
19	1	11	0	Control_KZ11	E
20	1	11	0	Control_KZ11	E
1	1	2	1	Treat	A
2	1	3	1	Treat	A
3	1	4	1	Treat	A
4	1	9	1	Treat	A
5	1	9	1	Treat	A
6	1	10	1	Treat	A
7	1	10	1	Treat	A
8	1	11	1	Treat	A
9	1	11	1	Treat	A
10	1	11	1	Treat	A
11	1	11	1	Treat	A
12	1	11	1	Treat	A
13	1	11	1	Treat	A
14	1	11	1	Treat	A
15	1	11	1	Treat	A
16	1	11	0	Treat	A
17	1	11	0	Treat	A
18	1	11	0	Treat	A
19	1	11	0	Treat	A
1	1	3	1	Treat	B
2	1	3	1	Treat	B
3	1	5	1	Treat	B
4	1	9	1	Treat	B
5	1	9	1	Treat	B
6	1	9	1	Treat	B
7	1	9	1	Treat	B
8	1	10	1	Treat	B
9	1	11	1	Treat	B
10	1	11	1	Treat	B
11	1	11	0	Treat	B
12	1	11	0	Treat	B
13	1	11	0	Treat	B
14	1	11	0	Treat	B
15	1	11	0	Treat	B
16	1	11	0	Treat	B
17	1	11	0	Treat	B
18	1	11	0	Treat	B
1	1	4	1	Treat	C
2	1	8	1	Treat	C
3	1	10	1	Treat	C
4	1	10	1	Treat	C
5	1	10	1	Treat	C
6	1	11	1	Treat	C
7	1	11	1	Treat	C
8	1	11	0	Treat	C
9	1	11	0	Treat	C
10	1	11	0	Treat	C
11	1	11	0	Treat	C
12	1	11	0	Treat	C
13	1	11	0	Treat	C
14	1	11	0	Treat	C
15	1	11	0	Treat	C
16	1	11	0	Treat	C
17	1	11	0	Treat	C
18	1	11	0	Treat	C
19	1	11	0	Treat	C
20	1	11	0	Treat	C
1	1	3	1	Treat	D
2	1	7	1	Treat	D
3	1	8	1	Treat	D
4	1	8	1	Treat	D
5	1	8	1	Treat	D
6	1	8	1	Treat	D
7	1	8	1	Treat	D
8	1	9	1	Treat	D
9	1	9	1	Treat	D
10	1	9	1	Treat	D
11	1	10	1	Treat	D
12	1	10	1	Treat	D
13	1	11	0	Treat	D
14	1	11	0	Treat	D
15	1	11	0	Treat	D
16	1	11	0	Treat	D
17	1	11	0	Treat	D
18	1	11	0	Treat	D
19	1	11	0	Treat	D
1	1	2	1	Treat	E
2	1	2	1	Treat	E
3	1	2	1	Treat	E
4	1	6	1	Treat	E
5	1	9	1	Treat	E
6	1	9	1	Treat	E
7	1	9	1	Treat	E
8	1	10	1	Treat	E
9	1	10	1	Treat	E
10	1	10	1	Treat	E
11	1	10	1	Treat	E
12	1	10	1	Treat	E
13	1	10	1	Treat	E
14	1	10	1	Treat	E
15	1	11	1	Treat	E
16	1	11	1	Treat	E
17	1	11	1	Treat	E
18	1	11	0	Treat	E
19	1	11	0	Treat	E
20	1	11	0	Treat	E
1	1	2	1	Treat_KZ11	A
2	1	2	1	Treat_KZ11	A
3	1	2	1	Treat_KZ11	A
4	1	2	1	Treat_KZ11	A
5	1	3	1	Treat_KZ11	A
6	1	3	1	Treat_KZ11	A
7	1	3	1	Treat_KZ11	A
8	1	3	1	Treat_KZ11	A
9	1	4	1	Treat_KZ11	A
10	1	6	1	Treat_KZ11	A
11	1	7	1	Treat_KZ11	A
12	1	9	1	Treat_KZ11	A
13	1	9	1	Treat_KZ11	A
14	1	9	1	Treat_KZ11	A
15	1	10	1	Treat_KZ11	A
16	1	10	1	Treat_KZ11	A
17	1	10	1	Treat_KZ11	A
18	1	11	1	Treat_KZ11	A
19	1	11	1	Treat_KZ11	A
20	1	11	1	Treat_KZ11	A
1	1	2	1	Treat_KZ11	B
2	1	2	1	Treat_KZ11	B
3	1	2	1	Treat_KZ11	B
4	1	3	1	Treat_KZ11	B
5	1	3	1	Treat_KZ11	B
6	1	3	1	Treat_KZ11	B
7	1	7	1	Treat_KZ11	B
8	1	9	1	Treat_KZ11	B
9	1	11	1	Treat_KZ11	B
10	1	11	0	Treat_KZ11	B
11	1	11	0	Treat_KZ11	B
12	1	11	0	Treat_KZ11	B
13	1	11	0	Treat_KZ11	B
14	1	11	0	Treat_KZ11	B
15	1	11	0	Treat_KZ11	B
16	1	11	0	Treat_KZ11	B
17	1	11	0	Treat_KZ11	B
18	1	11	0	Treat_KZ11	B
19	1	11	0	Treat_KZ11	B
20	1	11	0	Treat_KZ11	B
1	1	2	1	Treat_KZ11	C
2	1	2	1	Treat_KZ11	C
3	1	2	1	Treat_KZ11	C
4	1	4	1	Treat_KZ11	C
5	1	4	1	Treat_KZ11	C
6	1	4	1	Treat_KZ11	C
7	1	4	1	Treat_KZ11	C
8	1	5	1	Treat_KZ11	C
9	1	6	1	Treat_KZ11	C
10	1	6	1	Treat_KZ11	C
11	1	6	1	Treat_KZ11	C
12	1	8	1	Treat_KZ11	C
13	1	8	1	Treat_KZ11	C
14	1	9	1	Treat_KZ11	C
15	1	9	1	Treat_KZ11	C
16	1	10	1	Treat_KZ11	C
17	1	11	1	Treat_KZ11	C
18	1	11	1	Treat_KZ11	C
19	1	11	1	Treat_KZ11	C
20	1	11	0	Treat_KZ11	C
1	1	3	1	Treat_KZ11	D
2	1	3	1	Treat_KZ11	D
3	1	3	1	Treat_KZ11	D
4	1	4	1	Treat_KZ11	D
5	1	5	1	Treat_KZ11	D
6	1	6	1	Treat_KZ11	D
7	1	7	1	Treat_KZ11	D
8	1	8	1	Treat_KZ11	D
9	1	8	1	Treat_KZ11	D
10	1	9	1	Treat_KZ11	D
11	1	9	1	Treat_KZ11	D
12	1	9	1	Treat_KZ11	D
13	1	9	1	Treat_KZ11	D
14	1	10	1	Treat_KZ11	D
15	1	10	1	Treat_KZ11	D
16	1	10	1	Treat_KZ11	D
17	1	11	1	Treat_KZ11	D
18	1	11	0	Treat_KZ11	D
19	1	11	0	Treat_KZ11	D
20	1	11	0	Treat_KZ11	D
1	1	3	1	Treat_KZ11	E
2	1	5	1	Treat_KZ11	E
3	1	6	1	Treat_KZ11	E
4	1	7	1	Treat_KZ11	E
5	1	9	1	Treat_KZ11	E
6	1	9	1	Treat_KZ11	E
7	1	10	1	Treat_KZ11	E
8	1	11	1	Treat_KZ11	E
9	1	11	1	Treat_KZ11	E
10	1	11	1	Treat_KZ11	E
11	1	11	1	Treat_KZ11	E
12	1	11	1	Treat_KZ11	E
13	1	11	1	Treat_KZ11	E
14	1	11	0	Treat_KZ11	E
15	1	11	0	Treat_KZ11	E
16	1	11	0	Treat_KZ11	E
