# Supplementary material for: Antibiotic exposure perturbs the gut microbiota and elevates mortality in honeybees
Source: PLoS Biol. 2017 Mar 14;15(3):e2001861. doi: 10.1371/journal.pbio.2001861 (PMC5349420; doi:10.1371/journal.pbio.2001861)
Supplement: S10 Data — (XLSX) [file pbio.2001861.s020.xlsx]

## Sheet: Sheet1
Survival counts for bacterial challenge experiment
Bee_number	Start	Stop	Death	Treatment	Cup
1	1	2	1	Control	A
2	1	2	1	Control	A
3	1	11	1	Control	A
4	1	11	0	Control	A
5	1	11	0	Control	A
6	1	11	0	Control	A
7	1	11	0	Control	A
8	1	11	0	Control	A
9	1	11	0	Control	A
10	1	11	0	Control	A
11	1	11	0	Control	A
12	1	11	0	Control	A
13	1	11	0	Control	A
14	1	11	0	Control	A
15	1	11	0	Control	A
16	1	11	0	Control	A
17	1	11	0	Control	A
18	1	11	0	Control	A
19	1	11	0	Control	A
20	1	11	0	Control	A
21	1	11	0	Control	A
22	1	11	0	Control	A
23	1	11	0	Control	A
24	1	11	0	Control	A
25	1	11	0	Control	A
26	1	11	0	Control	A
27	1	11	0	Control	A
28	1	11	0	Control	A
1	1	7	1	Control	B
2	1	11	0	Control	B
3	1	11	0	Control	B
4	1	11	0	Control	B
5	1	11	0	Control	B
6	1	11	0	Control	B
7	1	11	0	Control	B
8	1	11	0	Control	B
9	1	11	0	Control	B
10	1	11	0	Control	B
11	1	11	0	Control	B
12	1	11	0	Control	B
13	1	11	0	Control	B
14	1	11	0	Control	B
15	1	11	0	Control	B
16	1	11	0	Control	B
17	1	11	0	Control	B
18	1	11	0	Control	B
19	1	11	0	Control	B
20	1	11	0	Control	B
21	1	11	0	Control	B
22	1	11	0	Control	B
23	1	11	0	Control	B
24	1	11	0	Control	B
25	1	11	0	Control	B
26	1	11	0	Control	B
27	1	11	0	Control	B
28	1	11	0	Control	B
1	1	3	1	Control	C
2	1	11	0	Control	C
3	1	11	0	Control	C
4	1	11	0	Control	C
5	1	11	0	Control	C
6	1	11	0	Control	C
7	1	11	0	Control	C
8	1	11	0	Control	C
9	1	11	0	Control	C
10	1	11	0	Control	C
11	1	11	0	Control	C
12	1	11	0	Control	C
13	1	11	0	Control	C
14	1	11	0	Control	C
15	1	11	0	Control	C
16	1	11	0	Control	C
17	1	11	0	Control	C
18	1	11	0	Control	C
19	1	11	0	Control	C
20	1	11	0	Control	C
21	1	11	0	Control	C
22	1	11	0	Control	C
23	1	11	0	Control	C
24	1	11	0	Control	C
25	1	11	0	Control	C
26	1	11	0	Control	C
27	1	11	0	Control	C
28	1	11	0	Control	C
29	1	11	0	Control	C
1	1	7	1	Control	D
2	1	11	0	Control	D
3	1	11	0	Control	D
4	1	11	0	Control	D
5	1	11	0	Control	D
6	1	11	0	Control	D
7	1	11	0	Control	D
8	1	11	0	Control	D
9	1	11	0	Control	D
10	1	11	0	Control	D
11	1	11	0	Control	D
12	1	11	0	Control	D
13	1	11	0	Control	D
14	1	11	0	Control	D
15	1	11	0	Control	D
16	1	11	0	Control	D
17	1	11	0	Control	D
18	1	11	0	Control	D
19	1	11	0	Control	D
20	1	11	0	Control	D
21	1	11	0	Control	D
22	1	11	0	Control	D
23	1	11	0	Control	D
24	1	11	0	Control	D
25	1	11	0	Control	D
26	1	11	0	Control	D
27	1	11	0	Control	D
28	1	11	0	Control	D
29	1	11	0	Control	D
1	1	11	0	Control	E
2	1	11	0	Control	E
3	1	11	0	Control	E
4	1	11	0	Control	E
5	1	11	0	Control	E
6	1	11	0	Control	E
7	1	11	0	Control	E
8	1	11	0	Control	E
9	1	11	0	Control	E
10	1	11	0	Control	E
11	1	11	0	Control	E
12	1	11	0	Control	E
13	1	11	0	Control	E
14	1	11	0	Control	E
15	1	11	0	Control	E
16	1	11	0	Control	E
17	1	11	0	Control	E
18	1	11	0	Control	E
19	1	11	0	Control	E
20	1	11	0	Control	E
21	1	11	0	Control	E
22	1	11	0	Control	E
23	1	11	0	Control	E
24	1	11	0	Control	E
25	1	11	0	Control	E
26	1	11	0	Control	E
27	1	11	0	Control	E
28	1	11	0	Control	E
1	1	2	1	Control	F
2	1	11	0	Control	F
3	1	11	0	Control	F
4	1	11	0	Control	F
5	1	11	0	Control	F
6	1	11	0	Control	F
7	1	11	0	Control	F
8	1	11	0	Control	F
9	1	11	0	Control	F
10	1	11	0	Control	F
11	1	11	0	Control	F
12	1	11	0	Control	F
13	1	11	0	Control	F
14	1	11	0	Control	F
15	1	11	0	Control	F
16	1	11	0	Control	F
17	1	11	0	Control	F
18	1	11	0	Control	F
19	1	11	0	Control	F
20	1	11	0	Control	F
21	1	11	0	Control	F
22	1	11	0	Control	F
23	1	11	0	Control	F
24	1	11	0	Control	F
25	1	11	0	Control	F
26	1	11	0	Control	F
27	1	11	0	Control	F
28	1	11	0	Control	F
1	1	3	1	Treat	A
2	1	11	1	Treat	A
3	1	11	0	Treat	A
4	1	11	0	Treat	A
5	1	11	0	Treat	A
6	1	11	0	Treat	A
7	1	11	0	Treat	A
8	1	11	0	Treat	A
9	1	11	0	Treat	A
10	1	11	0	Treat	A
11	1	11	0	Treat	A
12	1	11	0	Treat	A
13	1	11	0	Treat	A
14	1	11	0	Treat	A
15	1	11	0	Treat	A
16	1	11	0	Treat	A
17	1	11	0	Treat	A
18	1	11	0	Treat	A
19	1	11	0	Treat	A
20	1	11	0	Treat	A
21	1	11	0	Treat	A
22	1	11	0	Treat	A
23	1	11	0	Treat	A
24	1	11	0	Treat	A
25	1	11	0	Treat	A
26	1	11	0	Treat	A
27	1	11	0	Treat	A
28	1	11	0	Treat	A
1	1	5	1	Treat	B
2	1	10	1	Treat	B
3	1	10	1	Treat	B
4	1	11	1	Treat	B
5	1	11	1	Treat	B
6	1	11	0	Treat	B
7	1	11	0	Treat	B
8	1	11	0	Treat	B
9	1	11	0	Treat	B
10	1	11	0	Treat	B
11	1	11	0	Treat	B
12	1	11	0	Treat	B
13	1	11	0	Treat	B
14	1	11	0	Treat	B
15	1	11	0	Treat	B
16	1	11	0	Treat	B
17	1	11	0	Treat	B
18	1	11	0	Treat	B
19	1	11	0	Treat	B
20	1	11	0	Treat	B
21	1	11	0	Treat	B
22	1	11	0	Treat	B
23	1	11	0	Treat	B
24	1	11	0	Treat	B
25	1	11	0	Treat	B
26	1	11	0	Treat	B
27	1	11	0	Treat	B
28	1	11	0	Treat	B
29	1	11	0	Treat	B
1	1	8	1	Treat	C
2	1	9	1	Treat	C
3	1	11	1	Treat	C
4	1	11	1	Treat	C
5	1	11	0	Treat	C
6	1	11	0	Treat	C
7	1	11	0	Treat	C
8	1	11	0	Treat	C
9	1	11	0	Treat	C
10	1	11	0	Treat	C
11	1	11	0	Treat	C
12	1	11	0	Treat	C
13	1	11	0	Treat	C
14	1	11	0	Treat	C
15	1	11	0	Treat	C
16	1	11	0	Treat	C
17	1	11	0	Treat	C
18	1	11	0	Treat	C
19	1	11	0	Treat	C
20	1	11	0	Treat	C
21	1	11	0	Treat	C
22	1	11	0	Treat	C
23	1	11	0	Treat	C
24	1	11	0	Treat	C
25	1	11	0	Treat	C
26	1	11	0	Treat	C
27	1	11	0	Treat	C
28	1	11	0	Treat	C
29	1	11	0	Treat	C
1	1	4	1	Treat	D
2	1	11	1	Treat	D
3	1	11	1	Treat	D
4	1	11	0	Treat	D
5	1	11	0	Treat	D
6	1	11	0	Treat	D
7	1	11	0	Treat	D
8	1	11	0	Treat	D
9	1	11	0	Treat	D
10	1	11	0	Treat	D
11	1	11	0	Treat	D
12	1	11	0	Treat	D
13	1	11	0	Treat	D
14	1	11	0	Treat	D
15	1	11	0	Treat	D
16	1	11	0	Treat	D
17	1	11	0	Treat	D
18	1	11	0	Treat	D
19	1	11	0	Treat	D
20	1	11	0	Treat	D
21	1	11	0	Treat	D
22	1	11	0	Treat	D
23	1	11	0	Treat	D
24	1	11	0	Treat	D
25	1	11	0	Treat	D
26	1	11	0	Treat	D
27	1	11	0	Treat	D
28	1	11	0	Treat	D
29	1	11	0	Treat	D
1	1	6	1	Treat	E
2	1	6	1	Treat	E
3	1	6	1	Treat	E
4	1	8	1	Treat	E
5	1	8	1	Treat	E
6	1	11	1	Treat	E
7	1	11	0	Treat	E
8	1	11	0	Treat	E
9	1	11	0	Treat	E
10	1	11	0	Treat	E
11	1	11	0	Treat	E
12	1	11	0	Treat	E
13	1	11	0	Treat	E
14	1	11	0	Treat	E
15	1	11	0	Treat	E
16	1	11	0	Treat	E
17	1	11	0	Treat	E
18	1	11	0	Treat	E
19	1	11	0	Treat	E
20	1	11	0	Treat	E
21	1	11	0	Treat	E
22	1	11	0	Treat	E
23	1	11	0	Treat	E
24	1	11	0	Treat	E
25	1	11	0	Treat	E
26	1	11	0	Treat	E
27	1	11	0	Treat	E
28	1	11	0	Treat	E
29	1	11	0	Treat	E
1	1	6	1	Treat	F
2	1	11	1	Treat	F
3	1	11	0	Treat	F
4	1	11	0	Treat	F
5	1	11	0	Treat	F
6	1	11	0	Treat	F
7	1	11	0	Treat	F
8	1	11	0	Treat	F
9	1	11	0	Treat	F
10	1	11	0	Treat	F
11	1	11	0	Treat	F
12	1	11	0	Treat	F
13	1	11	0	Treat	F
14	1	11	0	Treat	F
15	1	11	0	Treat	F
16	1	11	0	Treat	F
17	1	11	0	Treat	F
18	1	11	0	Treat	F
19	1	11	0	Treat	F
20	1	11	0	Treat	F
21	1	11	0	Treat	F
22	1	11	0	Treat	F
23	1	11	0	Treat	F
24	1	11	0	Treat	F
25	1	11	0	Treat	F
26	1	11	0	Treat	F
1	1	11	0	Control_WKB8	A
2	1	11	0	Control_WKB8	A
3	1	11	0	Control_WKB8	A
4	1	11	0	Control_WKB8	A
5	1	11	0	Control_WKB8	A
6	1	11	0	Control_WKB8	A
7	1	11	0	Control_WKB8	A
8	1	11	0	Control_WKB8	A
9	1	11	0	Control_WKB8	A
10	1	11	0	Control_WKB8	A
11	1	11	0	Control_WKB8	A
12	1	11	0	Control_WKB8	A
13	1	11	0	Control_WKB8	A
14	1	11	0	Control_WKB8	A
15	1	11	0	Control_WKB8	A
16	1	11	0	Control_WKB8	A
17	1	11	0	Control_WKB8	A
18	1	11	0	Control_WKB8	A
19	1	11	0	Control_WKB8	A
20	1	11	0	Control_WKB8	A
21	1	11	0	Control_WKB8	A
22	1	11	0	Control_WKB8	A
23	1	11	0	Control_WKB8	A
24	1	11	0	Control_WKB8	A
25	1	11	0	Control_WKB8	A
26	1	11	0	Control_WKB8	A
27	1	11	0	Control_WKB8	A
28	1	11	0	Control_WKB8	A
1	1	2	1	Control_WKB8	B
2	1	4	1	Control_WKB8	B
3	1	11	1	Control_WKB8	B
4	1	11	1	Control_WKB8	B
5	1	11	0	Control_WKB8	B
6	1	11	0	Control_WKB8	B
7	1	11	0	Control_WKB8	B
8	1	11	0	Control_WKB8	B
9	1	11	0	Control_WKB8	B
10	1	11	0	Control_WKB8	B
11	1	11	0	Control_WKB8	B
12	1	11	0	Control_WKB8	B
13	1	11	0	Control_WKB8	B
14	1	11	0	Control_WKB8	B
15	1	11	0	Control_WKB8	B
16	1	11	0	Control_WKB8	B
17	1	11	0	Control_WKB8	B
18	1	11	0	Control_WKB8	B
19	1	11	0	Control_WKB8	B
20	1	11	0	Control_WKB8	B
21	1	11	0	Control_WKB8	B
22	1	11	0	Control_WKB8	B
23	1	11	0	Control_WKB8	B
24	1	11	0	Control_WKB8	B
25	1	11	0	Control_WKB8	B
26	1	11	0	Control_WKB8	B
27	1	11	0	Control_WKB8	B
28	1	11	0	Control_WKB8	B
29	1	11	0	Control_WKB8	B
1	1	11	0	Control_WKB8	C
2	1	11	0	Control_WKB8	C
3	1	11	0	Control_WKB8	C
4	1	11	0	Control_WKB8	C
5	1	11	0	Control_WKB8	C
6	1	11	0	Control_WKB8	C
7	1	11	0	Control_WKB8	C
8	1	11	0	Control_WKB8	C
9	1	11	0	Control_WKB8	C
10	1	11	0	Control_WKB8	C
11	1	11	0	Control_WKB8	C
12	1	11	0	Control_WKB8	C
13	1	11	0	Control_WKB8	C
14	1	11	0	Control_WKB8	C
15	1	11	0	Control_WKB8	C
16	1	11	0	Control_WKB8	C
17	1	11	0	Control_WKB8	C
18	1	11	0	Control_WKB8	C
19	1	11	0	Control_WKB8	C
20	1	11	0	Control_WKB8	C
21	1	11	0	Control_WKB8	C
22	1	11	0	Control_WKB8	C
23	1	11	0	Control_WKB8	C
24	1	11	0	Control_WKB8	C
25	1	11	0	Control_WKB8	C
26	1	11	0	Control_WKB8	C
27	1	11	0	Control_WKB8	C
28	1	11	0	Control_WKB8	C
29	1	11	0	Control_WKB8	C
1	1	6	1	Control_WKB8	D
2	1	11	0	Control_WKB8	D
3	1	11	0	Control_WKB8	D
4	1	11	0	Control_WKB8	D
5	1	11	0	Control_WKB8	D
6	1	11	0	Control_WKB8	D
7	1	11	0	Control_WKB8	D
8	1	11	0	Control_WKB8	D
9	1	11	0	Control_WKB8	D
10	1	11	0	Control_WKB8	D
11	1	11	0	Control_WKB8	D
12	1	11	0	Control_WKB8	D
13	1	11	0	Control_WKB8	D
14	1	11	0	Control_WKB8	D
15	1	11	0	Control_WKB8	D
16	1	11	0	Control_WKB8	D
17	1	11	0	Control_WKB8	D
18	1	11	0	Control_WKB8	D
19	1	11	0	Control_WKB8	D
20	1	11	0	Control_WKB8	D
21	1	11	0	Control_WKB8	D
22	1	11	0	Control_WKB8	D
23	1	11	0	Control_WKB8	D
24	1	11	0	Control_WKB8	D
25	1	11	0	Control_WKB8	D
26	1	11	0	Control_WKB8	D
27	1	11	0	Control_WKB8	D
28	1	11	0	Control_WKB8	D
29	1	11	0	Control_WKB8	D
1	1	3	1	Control_WKB8	E
2	1	9	1	Control_WKB8	E
3	1	11	1	Control_WKB8	E
4	1	11	1	Control_WKB8	E
5	1	11	0	Control_WKB8	E
6	1	11	0	Control_WKB8	E
7	1	11	0	Control_WKB8	E
8	1	11	0	Control_WKB8	E
9	1	11	0	Control_WKB8	E
10	1	11	0	Control_WKB8	E
11	1	11	0	Control_WKB8	E
12	1	11	0	Control_WKB8	E
13	1	11	0	Control_WKB8	E
14	1	11	0	Control_WKB8	E
15	1	11	0	Control_WKB8	E
16	1	11	0	Control_WKB8	E
17	1	11	0	Control_WKB8	E
18	1	11	0	Control_WKB8	E
19	1	11	0	Control_WKB8	E
20	1	11	0	Control_WKB8	E
21	1	11	0	Control_WKB8	E
22	1	11	0	Control_WKB8	E
23	1	11	0	Control_WKB8	E
24	1	11	0	Control_WKB8	E
25	1	11	0	Control_WKB8	E
26	1	11	0	Control_WKB8	E
27	1	11	0	Control_WKB8	E
28	1	11	0	Control_WKB8	E
29	1	11	0	Control_WKB8	E
1	1	3	1	Control_WKB8	F
2	1	5	1	Control_WKB8	F
3	1	5	1	Control_WKB8	F
4	1	6	1	Control_WKB8	F
5	1	7	1	Control_WKB8	F
6	1	9	1	Control_WKB8	F
7	1	9	1	Control_WKB8	F
8	1	9	1	Control_WKB8	F
9	1	10	1	Control_WKB8	F
10	1	10	1	Control_WKB8	F
11	1	11	1	Control_WKB8	F
12	1	11	1	Control_WKB8	F
13	1	11	1	Control_WKB8	F
14	1	11	0	Control_WKB8	F
15	1	11	0	Control_WKB8	F
16	1	11	0	Control_WKB8	F
17	1	11	0	Control_WKB8	F
18	1	11	0	Control_WKB8	F
19	1	11	0	Control_WKB8	F
20	1	11	0	Control_WKB8	F
21	1	11	0	Control_WKB8	F
22	1	11	0	Control_WKB8	F
23	1	11	0	Control_WKB8	F
24	1	11	0	Control_WKB8	F
25	1	11	0	Control_WKB8	F
26	1	11	0	Control_WKB8	F
27	1	11	0	Control_WKB8	F
28	1	11	0	Control_WKB8	F
29	1	11	0	Control_WKB8	F
1	1	5	1	Treat_WKB8	A
2	1	11	0	Treat_WKB8	A
3	1	11	0	Treat_WKB8	A
4	1	11	0	Treat_WKB8	A
5	1	11	0	Treat_WKB8	A
6	1	11	0	Treat_WKB8	A
7	1	11	0	Treat_WKB8	A
8	1	11	0	Treat_WKB8	A
9	1	11	0	Treat_WKB8	A
10	1	11	0	Treat_WKB8	A
11	1	11	0	Treat_WKB8	A
12	1	11	0	Treat_WKB8	A
13	1	11	0	Treat_WKB8	A
14	1	11	0	Treat_WKB8	A
15	1	11	0	Treat_WKB8	A
16	1	11	0	Treat_WKB8	A
17	1	11	0	Treat_WKB8	A
18	1	11	0	Treat_WKB8	A
19	1	11	0	Treat_WKB8	A
20	1	11	0	Treat_WKB8	A
21	1	11	0	Treat_WKB8	A
22	1	11	0	Treat_WKB8	A
23	1	11	0	Treat_WKB8	A
24	1	11	0	Treat_WKB8	A
25	1	11	0	Treat_WKB8	A
26	1	11	0	Treat_WKB8	A
27	1	11	0	Treat_WKB8	A
28	1	11	0	Treat_WKB8	A
1	1	11	0	Treat_WKB8	B
2	1	11	0	Treat_WKB8	B
3	1	11	0	Treat_WKB8	B
4	1	11	0	Treat_WKB8	B
5	1	11	0	Treat_WKB8	B
6	1	11	0	Treat_WKB8	B
7	1	11	0	Treat_WKB8	B
8	1	11	0	Treat_WKB8	B
9	1	11	0	Treat_WKB8	B
10	1	11	0	Treat_WKB8	B
11	1	11	0	Treat_WKB8	B
12	1	11	0	Treat_WKB8	B
13	1	11	0	Treat_WKB8	B
14	1	11	0	Treat_WKB8	B
15	1	11	0	Treat_WKB8	B
16	1	11	0	Treat_WKB8	B
17	1	11	0	Treat_WKB8	B
18	1	11	0	Treat_WKB8	B
19	1	11	0	Treat_WKB8	B
20	1	11	0	Treat_WKB8	B
21	1	11	0	Treat_WKB8	B
22	1	11	0	Treat_WKB8	B
23	1	11	0	Treat_WKB8	B
24	1	11	0	Treat_WKB8	B
25	1	11	0	Treat_WKB8	B
26	1	11	0	Treat_WKB8	B
27	1	11	0	Treat_WKB8	B
28	1	11	0	Treat_WKB8	B
29	1	11	0	Treat_WKB8	B
1	1	3	1	Treat_WKB8	C
2	1	8	1	Treat_WKB8	C
3	1	11	1	Treat_WKB8	C
4	1	11	1	Treat_WKB8	C
5	1	11	0	Treat_WKB8	C
6	1	11	0	Treat_WKB8	C
7	1	11	0	Treat_WKB8	C
8	1	11	0	Treat_WKB8	C
9	1	11	0	Treat_WKB8	C
10	1	11	0	Treat_WKB8	C
11	1	11	0	Treat_WKB8	C
12	1	11	0	Treat_WKB8	C
13	1	11	0	Treat_WKB8	C
14	1	11	0	Treat_WKB8	C
15	1	11	0	Treat_WKB8	C
16	1	11	0	Treat_WKB8	C
17	1	11	0	Treat_WKB8	C
18	1	11	0	Treat_WKB8	C
19	1	11	0	Treat_WKB8	C
20	1	11	0	Treat_WKB8	C
21	1	11	0	Treat_WKB8	C
22	1	11	0	Treat_WKB8	C
23	1	11	0	Treat_WKB8	C
24	1	11	0	Treat_WKB8	C
25	1	11	0	Treat_WKB8	C
26	1	11	0	Treat_WKB8	C
27	1	11	0	Treat_WKB8	C
28	1	11	0	Treat_WKB8	C
29	1	11	0	Treat_WKB8	C
1	1	2	1	Treat_WKB8	D
2	1	7	1	Treat_WKB8	D
3	1	9	1	Treat_WKB8	D
4	1	11	1	Treat_WKB8	D
5	1	11	0	Treat_WKB8	D
6	1	11	0	Treat_WKB8	D
7	1	11	0	Treat_WKB8	D
8	1	11	0	Treat_WKB8	D
9	1	11	0	Treat_WKB8	D
10	1	11	0	Treat_WKB8	D
11	1	11	0	Treat_WKB8	D
12	1	11	0	Treat_WKB8	D
13	1	11	0	Treat_WKB8	D
14	1	11	0	Treat_WKB8	D
15	1	11	0	Treat_WKB8	D
16	1	11	0	Treat_WKB8	D
17	1	11	0	Treat_WKB8	D
18	1	11	0	Treat_WKB8	D
19	1	11	0	Treat_WKB8	D
20	1	11	0	Treat_WKB8	D
21	1	11	0	Treat_WKB8	D
22	1	11	0	Treat_WKB8	D
23	1	11	0	Treat_WKB8	D
24	1	11	0	Treat_WKB8	D
25	1	11	0	Treat_WKB8	D
26	1	11	0	Treat_WKB8	D
27	1	11	0	Treat_WKB8	D
28	1	11	0	Treat_WKB8	D
1	1	9	1	Treat_WKB8	E
2	1	11	1	Treat_WKB8	E
3	1	11	0	Treat_WKB8	E
4	1	11	0	Treat_WKB8	E
5	1	11	0	Treat_WKB8	E
6	1	11	0	Treat_WKB8	E
7	1	11	0	Treat_WKB8	E
8	1	11	0	Treat_WKB8	E
9	1	11	0	Treat_WKB8	E
10	1	11	0	Treat_WKB8	E
11	1	11	0	Treat_WKB8	E
12	1	11	0	Treat_WKB8	E
13	1	11	0	Treat_WKB8	E
14	1	11	0	Treat_WKB8	E
15	1	11	0	Treat_WKB8	E
16	1	11	0	Treat_WKB8	E
17	1	11	0	Treat_WKB8	E
18	1	11	0	Treat_WKB8	E
19	1	11	0	Treat_WKB8	E
20	1	11	0	Treat_WKB8	E
21	1	11	0	Treat_WKB8	E
22	1	11	0	Treat_WKB8	E
23	1	11	0	Treat_WKB8	E
24	1	11	0	Treat_WKB8	E
25	1	11	0	Treat_WKB8	E
26	1	11	0	Treat_WKB8	E
27	1	11	0	Treat_WKB8	E
28	1	11	0	Treat_WKB8	E
29	1	11	0	Treat_WKB8	E
1	1	11	0	Treat_WKB8	F
2	1	11	0	Treat_WKB8	F
3	1	11	0	Treat_WKB8	F
4	1	11	0	Treat_WKB8	F
5	1	11	0	Treat_WKB8	F
6	1	11	0	Treat_WKB8	F
7	1	11	0	Treat_WKB8	F
8	1	11	0	Treat_WKB8	F
9	1	11	0	Treat_WKB8	F
10	1	11	0	Treat_WKB8	F
11	1	11	0	Treat_WKB8	F
12	1	11	0	Treat_WKB8	F
13	1	11	0	Treat_WKB8	F
14	1	11	0	Treat_WKB8	F
15	1	11	0	Treat_WKB8	F
16	1	11	0	Treat_WKB8	F
17	1	11	0	Treat_WKB8	F
18	1	11	0	Treat_WKB8	F
19	1	11	0	Treat_WKB8	F
20	1	11	0	Treat_WKB8	F
21	1	11	0	Treat_WKB8	F
22	1	11	0	Treat_WKB8	F
23	1	11	0	Treat_WKB8	F
24	1	11	0	Treat_WKB8	F
25	1	11	0	Treat_WKB8	F
26	1	11	0	Treat_WKB8	F
27	1	11	0	Treat_WKB8	F
1	1	11	0	Control_WKB2	A
2	1	11	0	Control_WKB2	A
3	1	11	0	Control_WKB2	A
4	1	11	0	Control_WKB2	A
5	1	11	0	Control_WKB2	A
6	1	11	0	Control_WKB2	A
7	1	11	0	Control_WKB2	A
8	1	11	0	Control_WKB2	A
9	1	11	0	Control_WKB2	A
10	1	11	0	Control_WKB2	A
11	1	11	0	Control_WKB2	A
12	1	11	0	Control_WKB2	A
13	1	11	0	Control_WKB2	A
14	1	11	0	Control_WKB2	A
15	1	11	0	Control_WKB2	A
16	1	11	0	Control_WKB2	A
17	1	11	0	Control_WKB2	A
18	1	11	0	Control_WKB2	A
19	1	11	0	Control_WKB2	A
20	1	11	0	Control_WKB2	A
21	1	11	0	Control_WKB2	A
22	1	11	0	Control_WKB2	A
23	1	11	0	Control_WKB2	A
24	1	11	0	Control_WKB2	A
25	1	11	0	Control_WKB2	A
26	1	11	0	Control_WKB2	A
27	1	11	0	Control_WKB2	A
28	1	11	0	Control_WKB2	A
29	1	11	0	Control_WKB2	A
1	1	11	0	Control_WKB2	B
2	1	11	0	Control_WKB2	B
3	1	11	0	Control_WKB2	B
4	1	11	0	Control_WKB2	B
5	1	11	0	Control_WKB2	B
6	1	11	0	Control_WKB2	B
7	1	11	0	Control_WKB2	B
8	1	11	0	Control_WKB2	B
9	1	11	0	Control_WKB2	B
10	1	11	0	Control_WKB2	B
11	1	11	0	Control_WKB2	B
12	1	11	0	Control_WKB2	B
13	1	11	0	Control_WKB2	B
14	1	11	0	Control_WKB2	B
15	1	11	0	Control_WKB2	B
16	1	11	0	Control_WKB2	B
17	1	11	0	Control_WKB2	B
18	1	11	0	Control_WKB2	B
19	1	11	0	Control_WKB2	B
20	1	11	0	Control_WKB2	B
21	1	11	0	Control_WKB2	B
22	1	11	0	Control_WKB2	B
23	1	11	0	Control_WKB2	B
24	1	11	0	Control_WKB2	B
25	1	11	0	Control_WKB2	B
26	1	11	0	Control_WKB2	B
27	1	11	0	Control_WKB2	B
28	1	11	0	Control_WKB2	B
29	1	11	0	Control_WKB2	B
1	1	5	1	Control_WKB2	C
2	1	6	1	Control_WKB2	C
3	1	7	1	Control_WKB2	C
4	1	7	1	Control_WKB2	C
5	1	7	1	Control_WKB2	C
6	1	7	1	Control_WKB2	C
7	1	7	1	Control_WKB2	C
8	1	8	1	Control_WKB2	C
9	1	9	1	Control_WKB2	C
10	1	9	1	Control_WKB2	C
11	1	9	1	Control_WKB2	C
12	1	9	1	Control_WKB2	C
13	1	9	1	Control_WKB2	C
14	1	10	1	Control_WKB2	C
15	1	11	1	Control_WKB2	C
16	1	11	1	Control_WKB2	C
17	1	11	1	Control_WKB2	C
18	1	11	0	Control_WKB2	C
19	1	11	0	Control_WKB2	C
20	1	11	0	Control_WKB2	C
21	1	11	0	Control_WKB2	C
22	1	11	0	Control_WKB2	C
23	1	11	0	Control_WKB2	C
24	1	11	0	Control_WKB2	C
25	1	11	0	Control_WKB2	C
26	1	11	0	Control_WKB2	C
27	1	11	0	Control_WKB2	C
28	1	11	0	Control_WKB2	C
29	1	11	0	Control_WKB2	C
1	1	4	1	Control_WKB2	D
2	1	10	1	Control_WKB2	D
3	1	10	1	Control_WKB2	D
4	1	11	0	Control_WKB2	D
5	1	11	0	Control_WKB2	D
6	1	11	0	Control_WKB2	D
7	1	11	0	Control_WKB2	D
8	1	11	0	Control_WKB2	D
9	1	11	0	Control_WKB2	D
10	1	11	0	Control_WKB2	D
11	1	11	0	Control_WKB2	D
12	1	11	0	Control_WKB2	D
13	1	11	0	Control_WKB2	D
14	1	11	0	Control_WKB2	D
15	1	11	0	Control_WKB2	D
16	1	11	0	Control_WKB2	D
17	1	11	0	Control_WKB2	D
18	1	11	0	Control_WKB2	D
19	1	11	0	Control_WKB2	D
20	1	11	0	Control_WKB2	D
21	1	11	0	Control_WKB2	D
22	1	11	0	Control_WKB2	D
23	1	11	0	Control_WKB2	D
24	1	11	0	Control_WKB2	D
25	1	11	0	Control_WKB2	D
26	1	11	0	Control_WKB2	D
27	1	11	0	Control_WKB2	D
28	1	11	0	Control_WKB2	D
29	1	11	0	Control_WKB2	D
1	1	2	1	Control_WKB2	E
2	1	3	1	Control_WKB2	E
3	1	7	1	Control_WKB2	E
4	1	10	1	Control_WKB2	E
5	1	11	0	Control_WKB2	E
6	1	11	0	Control_WKB2	E
7	1	11	0	Control_WKB2	E
8	1	11	0	Control_WKB2	E
9	1	11	0	Control_WKB2	E
10	1	11	0	Control_WKB2	E
11	1	11	0	Control_WKB2	E
12	1	11	0	Control_WKB2	E
13	1	11	0	Control_WKB2	E
14	1	11	0	Control_WKB2	E
15	1	11	0	Control_WKB2	E
16	1	11	0	Control_WKB2	E
17	1	11	0	Control_WKB2	E
18	1	11	0	Control_WKB2	E
19	1	11	0	Control_WKB2	E
20	1	11	0	Control_WKB2	E
21	1	11	0	Control_WKB2	E
22	1	11	0	Control_WKB2	E
23	1	11	0	Control_WKB2	E
24	1	11	0	Control_WKB2	E
25	1	11	0	Control_WKB2	E
26	1	11	0	Control_WKB2	E
27	1	11	0	Control_WKB2	E
28	1	11	0	Control_WKB2	E
29	1	11	0	Control_WKB2	E
1	1	11	0	Control_WKB2	F
2	1	11	0	Control_WKB2	F
3	1	11	0	Control_WKB2	F
4	1	11	0	Control_WKB2	F
5	1	11	0	Control_WKB2	F
6	1	11	0	Control_WKB2	F
7	1	11	0	Control_WKB2	F
8	1	11	0	Control_WKB2	F
9	1	11	0	Control_WKB2	F
10	1	11	0	Control_WKB2	F
11	1	11	0	Control_WKB2	F
12	1	11	0	Control_WKB2	F
13	1	11	0	Control_WKB2	F
14	1	11	0	Control_WKB2	F
15	1	11	0	Control_WKB2	F
16	1	11	0	Control_WKB2	F
17	1	11	0	Control_WKB2	F
18	1	11	0	Control_WKB2	F
19	1	11	0	Control_WKB2	F
20	1	11	0	Control_WKB2	F
21	1	11	0	Control_WKB2	F
22	1	11	0	Control_WKB2	F
23	1	11	0	Control_WKB2	F
24	1	11	0	Control_WKB2	F
25	1	11	0	Control_WKB2	F
26	1	11	0	Control_WKB2	F
27	1	11	0	Control_WKB2	F
28	1	11	0	Control_WKB2	F
29	1	11	0	Control_WKB2	F
1	1	10	1	Treat_WKB2	A
2	1	11	0	Treat_WKB2	A
3	1	11	0	Treat_WKB2	A
4	1	11	0	Treat_WKB2	A
5	1	11	0	Treat_WKB2	A
6	1	11	0	Treat_WKB2	A
7	1	11	0	Treat_WKB2	A
8	1	11	0	Treat_WKB2	A
9	1	11	0	Treat_WKB2	A
10	1	11	0	Treat_WKB2	A
11	1	11	0	Treat_WKB2	A
12	1	11	0	Treat_WKB2	A
13	1	11	0	Treat_WKB2	A
14	1	11	0	Treat_WKB2	A
15	1	11	0	Treat_WKB2	A
16	1	11	0	Treat_WKB2	A
17	1	11	0	Treat_WKB2	A
18	1	11	0	Treat_WKB2	A
19	1	11	0	Treat_WKB2	A
20	1	11	0	Treat_WKB2	A
21	1	11	0	Treat_WKB2	A
22	1	11	0	Treat_WKB2	A
23	1	11	0	Treat_WKB2	A
24	1	11	0	Treat_WKB2	A
25	1	11	0	Treat_WKB2	A
26	1	11	0	Treat_WKB2	A
27	1	11	0	Treat_WKB2	A
28	1	11	0	Treat_WKB2	A
1	1	3	1	Treat_WKB2	B
2	1	6	1	Treat_WKB2	B
3	1	6	1	Treat_WKB2	B
4	1	8	1	Treat_WKB2	B
5	1	10	1	Treat_WKB2	B
6	1	11	0	Treat_WKB2	B
7	1	11	0	Treat_WKB2	B
8	1	11	0	Treat_WKB2	B
9	1	11	0	Treat_WKB2	B
10	1	11	0	Treat_WKB2	B
11	1	11	0	Treat_WKB2	B
12	1	11	0	Treat_WKB2	B
13	1	11	0	Treat_WKB2	B
14	1	11	0	Treat_WKB2	B
15	1	11	0	Treat_WKB2	B
16	1	11	0	Treat_WKB2	B
17	1	11	0	Treat_WKB2	B
18	1	11	0	Treat_WKB2	B
19	1	11	0	Treat_WKB2	B
20	1	11	0	Treat_WKB2	B
21	1	11	0	Treat_WKB2	B
22	1	11	0	Treat_WKB2	B
23	1	11	0	Treat_WKB2	B
24	1	11	0	Treat_WKB2	B
25	1	11	0	Treat_WKB2	B
26	1	11	0	Treat_WKB2	B
27	1	11	0	Treat_WKB2	B
28	1	11	0	Treat_WKB2	B
29	1	11	0	Treat_WKB2	B
1	1	2	1	Treat_WKB2	C
2	1	2	1	Treat_WKB2	C
3	1	9	1	Treat_WKB2	C
4	1	11	1	Treat_WKB2	C
5	1	11	0	Treat_WKB2	C
6	1	11	0	Treat_WKB2	C
7	1	11	0	Treat_WKB2	C
8	1	11	0	Treat_WKB2	C
9	1	11	0	Treat_WKB2	C
10	1	11	0	Treat_WKB2	C
11	1	11	0	Treat_WKB2	C
12	1	11	0	Treat_WKB2	C
13	1	11	0	Treat_WKB2	C
14	1	11	0	Treat_WKB2	C
15	1	11	0	Treat_WKB2	C
16	1	11	0	Treat_WKB2	C
17	1	11	0	Treat_WKB2	C
18	1	11	0	Treat_WKB2	C
19	1	11	0	Treat_WKB2	C
20	1	11	0	Treat_WKB2	C
21	1	11	0	Treat_WKB2	C
22	1	11	0	Treat_WKB2	C
23	1	11	0	Treat_WKB2	C
24	1	11	0	Treat_WKB2	C
25	1	11	0	Treat_WKB2	C
26	1	11	0	Treat_WKB2	C
27	1	11	0	Treat_WKB2	C
28	1	11	0	Treat_WKB2	C
29	1	11	0	Treat_WKB2	C
1	1	2	1	Treat_WKB2	D
2	1	8	1	Treat_WKB2	D
3	1	10	1	Treat_WKB2	D
4	1	11	1	Treat_WKB2	D
5	1	11	0	Treat_WKB2	D
6	1	11	0	Treat_WKB2	D
7	1	11	0	Treat_WKB2	D
8	1	11	0	Treat_WKB2	D
9	1	11	0	Treat_WKB2	D
10	1	11	0	Treat_WKB2	D
11	1	11	0	Treat_WKB2	D
12	1	11	0	Treat_WKB2	D
13	1	11	0	Treat_WKB2	D
14	1	11	0	Treat_WKB2	D
15	1	11	0	Treat_WKB2	D
16	1	11	0	Treat_WKB2	D
17	1	11	0	Treat_WKB2	D
18	1	11	0	Treat_WKB2	D
19	1	11	0	Treat_WKB2	D
20	1	11	0	Treat_WKB2	D
21	1	11	0	Treat_WKB2	D
22	1	11	0	Treat_WKB2	D
23	1	11	0	Treat_WKB2	D
24	1	11	0	Treat_WKB2	D
25	1	11	0	Treat_WKB2	D
26	1	11	0	Treat_WKB2	D
27	1	11	0	Treat_WKB2	D
28	1	11	0	Treat_WKB2	D
29	1	11	0	Treat_WKB2	D
1	1	8	1	Treat_WKB2	E
2	1	10	1	Treat_WKB2	E
3	1	11	1	Treat_WKB2	E
4	1	11	1	Treat_WKB2	E
5	1	11	0	Treat_WKB2	E
6	1	11	0	Treat_WKB2	E
7	1	11	0	Treat_WKB2	E
8	1	11	0	Treat_WKB2	E
9	1	11	0	Treat_WKB2	E
10	1	11	0	Treat_WKB2	E
11	1	11	0	Treat_WKB2	E
12	1	11	0	Treat_WKB2	E
13	1	11	0	Treat_WKB2	E
14	1	11	0	Treat_WKB2	E
15	1	11	0	Treat_WKB2	E
16	1	11	0	Treat_WKB2	E
17	1	11	0	Treat_WKB2	E
18	1	11	0	Treat_WKB2	E
19	1	11	0	Treat_WKB2	E
20	1	11	0	Treat_WKB2	E
21	1	11	0	Treat_WKB2	E
22	1	11	0	Treat_WKB2	E
23	1	11	0	Treat_WKB2	E
24	1	11	0	Treat_WKB2	E
25	1	11	0	Treat_WKB2	E
26	1	11	0	Treat_WKB2	E
27	1	11	0	Treat_WKB2	E
28	1	11	0	Treat_WKB2	E
29	1	11	0	Treat_WKB2	E
1	1	10	1	Treat_WKB2	F
2	1	10	1	Treat_WKB2	F
3	1	10	1	Treat_WKB2	F
4	1	10	1	Treat_WKB2	F
5	1	10	1	Treat_WKB2	F
6	1	11	1	Treat_WKB2	F
7	1	11	1	Treat_WKB2	F
8	1	11	0	Treat_WKB2	F
9	1	11	0	Treat_WKB2	F
10	1	11	0	Treat_WKB2	F
11	1	11	0	Treat_WKB2	F
12	1	11	0	Treat_WKB2	F
13	1	11	0	Treat_WKB2	F
14	1	11	0	Treat_WKB2	F
15	1	11	0	Treat_WKB2	F
16	1	11	0	Treat_WKB2	F
17	1	11	0	Treat_WKB2	F
18	1	11	0	Treat_WKB2	F
19	1	11	0	Treat_WKB2	F
20	1	11	0	Treat_WKB2	F
21	1	11	0	Treat_WKB2	F
22	1	11	0	Treat_WKB2	F
23	1	11	0	Treat_WKB2	F
24	1	11	0	Treat_WKB2	F
25	1	11	0	Treat_WKB2	F
26	1	11	0	Treat_WKB2	F
27	1	11	0	Treat_WKB2	F
28	1	11	0	Treat_WKB2	F
29	1	11	0	Treat_WKB2	F
1	1	2	1	Control_K12	A
2	1	10	1	Control_K12	A
3	1	11	0	Control_K12	A
4	1	11	0	Control_K12	A
5	1	11	0	Control_K12	A
6	1	11	0	Control_K12	A
7	1	11	0	Control_K12	A
8	1	11	0	Control_K12	A
9	1	11	0	Control_K12	A
10	1	11	0	Control_K12	A
11	1	11	0	Control_K12	A
12	1	11	0	Control_K12	A
13	1	11	0	Control_K12	A
14	1	11	0	Control_K12	A
15	1	11	0	Control_K12	A
16	1	11	0	Control_K12	A
17	1	11	0	Control_K12	A
18	1	11	0	Control_K12	A
19	1	11	0	Control_K12	A
20	1	11	0	Control_K12	A
21	1	11	0	Control_K12	A
22	1	11	0	Control_K12	A
23	1	11	0	Control_K12	A
24	1	11	0	Control_K12	A
25	1	11	0	Control_K12	A
26	1	11	0	Control_K12	A
27	1	11	0	Control_K12	A
1	1	3	1	Control_K12	B
2	1	9	1	Control_K12	B
3	1	11	0	Control_K12	B
4	1	11	0	Control_K12	B
5	1	11	0	Control_K12	B
6	1	11	0	Control_K12	B
7	1	11	0	Control_K12	B
8	1	11	0	Control_K12	B
9	1	11	0	Control_K12	B
10	1	11	0	Control_K12	B
11	1	11	0	Control_K12	B
12	1	11	0	Control_K12	B
13	1	11	0	Control_K12	B
14	1	11	0	Control_K12	B
15	1	11	0	Control_K12	B
16	1	11	0	Control_K12	B
17	1	11	0	Control_K12	B
18	1	11	0	Control_K12	B
19	1	11	0	Control_K12	B
20	1	11	0	Control_K12	B
21	1	11	0	Control_K12	B
22	1	11	0	Control_K12	B
23	1	11	0	Control_K12	B
24	1	11	0	Control_K12	B
25	1	11	0	Control_K12	B
26	1	11	0	Control_K12	B
27	1	11	0	Control_K12	B
28	1	11	0	Control_K12	B
29	1	11	0	Control_K12	B
1	1	2	1	Control_K12	C
2	1	8	1	Control_K12	C
3	1	8	1	Control_K12	C
4	1	11	0	Control_K12	C
5	1	11	0	Control_K12	C
6	1	11	0	Control_K12	C
7	1	11	0	Control_K12	C
8	1	11	0	Control_K12	C
9	1	11	0	Control_K12	C
10	1	11	0	Control_K12	C
11	1	11	0	Control_K12	C
12	1	11	0	Control_K12	C
13	1	11	0	Control_K12	C
14	1	11	0	Control_K12	C
15	1	11	0	Control_K12	C
16	1	11	0	Control_K12	C
17	1	11	0	Control_K12	C
18	1	11	0	Control_K12	C
19	1	11	0	Control_K12	C
20	1	11	0	Control_K12	C
21	1	11	0	Control_K12	C
22	1	11	0	Control_K12	C
23	1	11	0	Control_K12	C
24	1	11	0	Control_K12	C
25	1	11	0	Control_K12	C
26	1	11	0	Control_K12	C
27	1	11	0	Control_K12	C
28	1	11	0	Control_K12	C
29	1	11	0	Control_K12	C
1	1	11	1	Control_K12	D
2	1	11	0	Control_K12	D
3	1	11	0	Control_K12	D
4	1	11	0	Control_K12	D
5	1	11	0	Control_K12	D
6	1	11	0	Control_K12	D
7	1	11	0	Control_K12	D
8	1	11	0	Control_K12	D
9	1	11	0	Control_K12	D
10	1	11	0	Control_K12	D
11	1	11	0	Control_K12	D
12	1	11	0	Control_K12	D
13	1	11	0	Control_K12	D
14	1	11	0	Control_K12	D
15	1	11	0	Control_K12	D
16	1	11	0	Control_K12	D
17	1	11	0	Control_K12	D
18	1	11	0	Control_K12	D
19	1	11	0	Control_K12	D
20	1	11	0	Control_K12	D
21	1	11	0	Control_K12	D
22	1	11	0	Control_K12	D
23	1	11	0	Control_K12	D
24	1	11	0	Control_K12	D
25	1	11	0	Control_K12	D
26	1	11	0	Control_K12	D
27	1	11	0	Control_K12	D
28	1	11	0	Control_K12	D
29	1	11	0	Control_K12	D
1	1	2	1	Control_K12	E
2	1	2	1	Control_K12	E
3	1	8	1	Control_K12	E
4	1	11	0	Control_K12	E
5	1	11	0	Control_K12	E
6	1	11	0	Control_K12	E
7	1	11	0	Control_K12	E
8	1	11	0	Control_K12	E
9	1	11	0	Control_K12	E
10	1	11	0	Control_K12	E
11	1	11	0	Control_K12	E
12	1	11	0	Control_K12	E
13	1	11	0	Control_K12	E
14	1	11	0	Control_K12	E
15	1	11	0	Control_K12	E
16	1	11	0	Control_K12	E
17	1	11	0	Control_K12	E
18	1	11	0	Control_K12	E
19	1	11	0	Control_K12	E
20	1	11	0	Control_K12	E
21	1	11	0	Control_K12	E
22	1	11	0	Control_K12	E
23	1	11	0	Control_K12	E
24	1	11	0	Control_K12	E
25	1	11	0	Control_K12	E
26	1	11	0	Control_K12	E
27	1	11	0	Control_K12	E
28	1	11	0	Control_K12	E
29	1	11	0	Control_K12	E
1	1	8	1	Control_K12	F
2	1	11	1	Control_K12	F
3	1	11	1	Control_K12	F
4	1	11	1	Control_K12	F
5	1	11	0	Control_K12	F
6	1	11	0	Control_K12	F
7	1	11	0	Control_K12	F
8	1	11	0	Control_K12	F
9	1	11	0	Control_K12	F
10	1	11	0	Control_K12	F
11	1	11	0	Control_K12	F
12	1	11	0	Control_K12	F
13	1	11	0	Control_K12	F
14	1	11	0	Control_K12	F
15	1	11	0	Control_K12	F
16	1	11	0	Control_K12	F
17	1	11	0	Control_K12	F
18	1	11	0	Control_K12	F
19	1	11	0	Control_K12	F
20	1	11	0	Control_K12	F
21	1	11	0	Control_K12	F
22	1	11	0	Control_K12	F
23	1	11	0	Control_K12	F
24	1	11	0	Control_K12	F
25	1	11	0	Control_K12	F
26	1	11	0	Control_K12	F
27	1	11	0	Control_K12	F
28	1	11	0	Control_K12	F
29	1	11	0	Control_K12	F
1	1	5	1	Treat_K12	A
2	1	7	1	Treat_K12	A
3	1	11	1	Treat_K12	A
4	1	11	0	Treat_K12	A
5	1	11	0	Treat_K12	A
6	1	11	0	Treat_K12	A
7	1	11	0	Treat_K12	A
8	1	11	0	Treat_K12	A
9	1	11	0	Treat_K12	A
10	1	11	0	Treat_K12	A
11	1	11	0	Treat_K12	A
12	1	11	0	Treat_K12	A
13	1	11	0	Treat_K12	A
14	1	11	0	Treat_K12	A
15	1	11	0	Treat_K12	A
16	1	11	0	Treat_K12	A
17	1	11	0	Treat_K12	A
18	1	11	0	Treat_K12	A
19	1	11	0	Treat_K12	A
20	1	11	0	Treat_K12	A
21	1	11	0	Treat_K12	A
22	1	11	0	Treat_K12	A
23	1	11	0	Treat_K12	A
24	1	11	0	Treat_K12	A
25	1	11	0	Treat_K12	A
26	1	11	0	Treat_K12	A
27	1	11	0	Treat_K12	A
28	1	11	0	Treat_K12	A
29	1	11	0	Treat_K12	A
1	1	11	0	Treat_K12	B
2	1	11	0	Treat_K12	B
3	1	11	0	Treat_K12	B
4	1	11	0	Treat_K12	B
5	1	11	0	Treat_K12	B
6	1	11	0	Treat_K12	B
7	1	11	0	Treat_K12	B
8	1	11	0	Treat_K12	B
9	1	11	0	Treat_K12	B
10	1	11	0	Treat_K12	B
11	1	11	0	Treat_K12	B
12	1	11	0	Treat_K12	B
13	1	11	0	Treat_K12	B
14	1	11	0	Treat_K12	B
15	1	11	0	Treat_K12	B
16	1	11	0	Treat_K12	B
17	1	11	0	Treat_K12	B
18	1	11	0	Treat_K12	B
19	1	11	0	Treat_K12	B
20	1	11	0	Treat_K12	B
21	1	11	0	Treat_K12	B
22	1	11	0	Treat_K12	B
23	1	11	0	Treat_K12	B
24	1	11	0	Treat_K12	B
25	1	11	0	Treat_K12	B
26	1	11	0	Treat_K12	B
27	1	11	0	Treat_K12	B
28	1	11	0	Treat_K12	B
1	1	6	1	Treat_K12	C
2	1	9	1	Treat_K12	C
3	1	11	0	Treat_K12	C
4	1	11	0	Treat_K12	C
5	1	11	0	Treat_K12	C
6	1	11	0	Treat_K12	C
7	1	11	0	Treat_K12	C
8	1	11	0	Treat_K12	C
9	1	11	0	Treat_K12	C
10	1	11	0	Treat_K12	C
11	1	11	0	Treat_K12	C
12	1	11	0	Treat_K12	C
13	1	11	0	Treat_K12	C
14	1	11	0	Treat_K12	C
15	1	11	0	Treat_K12	C
16	1	11	0	Treat_K12	C
17	1	11	0	Treat_K12	C
18	1	11	0	Treat_K12	C
19	1	11	0	Treat_K12	C
20	1	11	0	Treat_K12	C
21	1	11	0	Treat_K12	C
22	1	11	0	Treat_K12	C
23	1	11	0	Treat_K12	C
24	1	11	0	Treat_K12	C
25	1	11	0	Treat_K12	C
26	1	11	0	Treat_K12	C
27	1	11	0	Treat_K12	C
28	1	11	0	Treat_K12	C
29	1	11	0	Treat_K12	C
1	1	5	1	Treat_K12	D
2	1	11	0	Treat_K12	D
3	1	11	0	Treat_K12	D
4	1	11	0	Treat_K12	D
5	1	11	0	Treat_K12	D
6	1	11	0	Treat_K12	D
7	1	11	0	Treat_K12	D
8	1	11	0	Treat_K12	D
9	1	11	0	Treat_K12	D
10	1	11	0	Treat_K12	D
11	1	11	0	Treat_K12	D
12	1	11	0	Treat_K12	D
13	1	11	0	Treat_K12	D
14	1	11	0	Treat_K12	D
15	1	11	0	Treat_K12	D
16	1	11	0	Treat_K12	D
17	1	11	0	Treat_K12	D
18	1	11	0	Treat_K12	D
19	1	11	0	Treat_K12	D
20	1	11	0	Treat_K12	D
21	1	11	0	Treat_K12	D
22	1	11	0	Treat_K12	D
23	1	11	0	Treat_K12	D
24	1	11	0	Treat_K12	D
25	1	11	0	Treat_K12	D
26	1	11	0	Treat_K12	D
27	1	11	0	Treat_K12	D
28	1	11	0	Treat_K12	D
29	1	11	0	Treat_K12	D
1	1	2	1	Treat_K12	E
2	1	10	1	Treat_K12	E
3	1	10	1	Treat_K12	E
4	1	11	1	Treat_K12	E
5	1	11	0	Treat_K12	E
6	1	11	0	Treat_K12	E
7	1	11	0	Treat_K12	E
8	1	11	0	Treat_K12	E
9	1	11	0	Treat_K12	E
10	1	11	0	Treat_K12	E
11	1	11	0	Treat_K12	E
12	1	11	0	Treat_K12	E
13	1	11	0	Treat_K12	E
14	1	11	0	Treat_K12	E
15	1	11	0	Treat_K12	E
16	1	11	0	Treat_K12	E
17	1	11	0	Treat_K12	E
18	1	11	0	Treat_K12	E
19	1	11	0	Treat_K12	E
20	1	11	0	Treat_K12	E
21	1	11	0	Treat_K12	E
22	1	11	0	Treat_K12	E
23	1	11	0	Treat_K12	E
24	1	11	0	Treat_K12	E
25	1	11	0	Treat_K12	E
26	1	11	0	Treat_K12	E
27	1	11	0	Treat_K12	E
28	1	11	0	Treat_K12	E
1	1	5	1	Treat_K12	F
2	1	7	1	Treat_K12	F
3	1	11	0	Treat_K12	F
4	1	11	0	Treat_K12	F
5	1	11	0	Treat_K12	F
6	1	11	0	Treat_K12	F
7	1	11	0	Treat_K12	F
8	1	11	0	Treat_K12	F
9	1	11	0	Treat_K12	F
10	1	11	0	Treat_K12	F
11	1	11	0	Treat_K12	F
12	1	11	0	Treat_K12	F
13	1	11	0	Treat_K12	F
14	1	11	0	Treat_K12	F
15	1	11	0	Treat_K12	F
16	1	11	0	Treat_K12	F
17	1	11	0	Treat_K12	F
18	1	11	0	Treat_K12	F
19	1	11	0	Treat_K12	F
20	1	11	0	Treat_K12	F
21	1	11	0	Treat_K12	F
22	1	11	0	Treat_K12	F
23	1	11	0	Treat_K12	F
24	1	11	0	Treat_K12	F
25	1	11	0	Treat_K12	F
26	1	11	0	Treat_K12	F
27	1	11	0	Treat_K12	F
28	1	11	0	Treat_K12	F
29	1	11	0	Treat_K12	F
1	1	6	1	Control_KZ11	A
2	1	6	1	Control_KZ11	A
3	1	6	1	Control_KZ11	A
4	1	9	1	Control_KZ11	A
5	1	9	1	Control_KZ11	A
6	1	11	0	Control_KZ11	A
7	1	11	0	Control_KZ11	A
8	1	11	0	Control_KZ11	A
9	1	11	0	Control_KZ11	A
10	1	11	0	Control_KZ11	A
11	1	11	0	Control_KZ11	A
12	1	11	0	Control_KZ11	A
13	1	11	0	Control_KZ11	A
14	1	11	0	Control_KZ11	A
15	1	11	0	Control_KZ11	A
16	1	11	0	Control_KZ11	A
17	1	11	0	Control_KZ11	A
18	1	11	0	Control_KZ11	A
19	1	11	0	Control_KZ11	A
20	1	11	0	Control_KZ11	A
21	1	11	0	Control_KZ11	A
22	1	11	0	Control_KZ11	A
23	1	11	0	Control_KZ11	A
24	1	11	0	Control_KZ11	A
25	1	11	0	Control_KZ11	A
26	1	11	0	Control_KZ11	A
27	1	11	0	Control_KZ11	A
28	1	11	0	Control_KZ11	A
29	1	11	0	Control_KZ11	A
1	1	3	1	Control_KZ11	B
2	1	3	1	Control_KZ11	B
3	1	8	1	Control_KZ11	B
4	1	10	1	Control_KZ11	B
5	1	10	1	Control_KZ11	B
6	1	11	1	Control_KZ11	B
7	1	11	1	Control_KZ11	B
8	1	11	0	Control_KZ11	B
9	1	11	0	Control_KZ11	B
10	1	11	0	Control_KZ11	B
11	1	11	0	Control_KZ11	B
12	1	11	0	Control_KZ11	B
13	1	11	0	Control_KZ11	B
14	1	11	0	Control_KZ11	B
15	1	11	0	Control_KZ11	B
16	1	11	0	Control_KZ11	B
17	1	11	0	Control_KZ11	B
18	1	11	0	Control_KZ11	B
19	1	11	0	Control_KZ11	B
20	1	11	0	Control_KZ11	B
21	1	11	0	Control_KZ11	B
22	1	11	0	Control_KZ11	B
23	1	11	0	Control_KZ11	B
24	1	11	0	Control_KZ11	B
25	1	11	0	Control_KZ11	B
26	1	11	0	Control_KZ11	B
27	1	11	0	Control_KZ11	B
28	1	11	0	Control_KZ11	B
29	1	11	0	Control_KZ11	B
1	1	2	1	Control_KZ11	C
2	1	4	1	Control_KZ11	C
3	1	6	1	Control_KZ11	C
4	1	11	0	Control_KZ11	C
5	1	11	0	Control_KZ11	C
6	1	11	0	Control_KZ11	C
7	1	11	0	Control_KZ11	C
8	1	11	0	Control_KZ11	C
9	1	11	0	Control_KZ11	C
10	1	11	0	Control_KZ11	C
11	1	11	0	Control_KZ11	C
12	1	11	0	Control_KZ11	C
13	1	11	0	Control_KZ11	C
14	1	11	0	Control_KZ11	C
15	1	11	0	Control_KZ11	C
16	1	11	0	Control_KZ11	C
17	1	11	0	Control_KZ11	C
18	1	11	0	Control_KZ11	C
19	1	11	0	Control_KZ11	C
20	1	11	0	Control_KZ11	C
21	1	11	0	Control_KZ11	C
22	1	11	0	Control_KZ11	C
23	1	11	0	Control_KZ11	C
24	1	11	0	Control_KZ11	C
25	1	11	0	Control_KZ11	C
26	1	11	0	Control_KZ11	C
27	1	11	0	Control_KZ11	C
28	1	11	0	Control_KZ11	C
29	1	11	0	Control_KZ11	C
1	1	3	1	Control_KZ11	D
2	1	3	1	Control_KZ11	D
3	1	3	1	Control_KZ11	D
4	1	3	1	Control_KZ11	D
5	1	5	1	Control_KZ11	D
6	1	6	1	Control_KZ11	D
7	1	6	1	Control_KZ11	D
8	1	10	1	Control_KZ11	D
9	1	10	1	Control_KZ11	D
10	1	10	1	Control_KZ11	D
11	1	10	1	Control_KZ11	D
12	1	10	1	Control_KZ11	D
13	1	10	1	Control_KZ11	D
14	1	10	1	Control_KZ11	D
15	1	11	0	Control_KZ11	D
16	1	11	0	Control_KZ11	D
17	1	11	0	Control_KZ11	D
18	1	11	0	Control_KZ11	D
19	1	11	0	Control_KZ11	D
20	1	11	0	Control_KZ11	D
21	1	11	0	Control_KZ11	D
22	1	11	0	Control_KZ11	D
23	1	11	0	Control_KZ11	D
24	1	11	0	Control_KZ11	D
25	1	11	0	Control_KZ11	D
26	1	11	0	Control_KZ11	D
27	1	11	0	Control_KZ11	D
28	1	11	0	Control_KZ11	D
29	1	11	0	Control_KZ11	D
1	1	2	1	Control_KZ11	E
2	1	2	1	Control_KZ11	E
3	1	3	1	Control_KZ11	E
4	1	4	1	Control_KZ11	E
5	1	4	1	Control_KZ11	E
6	1	4	1	Control_KZ11	E
7	1	5	1	Control_KZ11	E
8	1	11	0	Control_KZ11	E
9	1	11	0	Control_KZ11	E
10	1	11	0	Control_KZ11	E
11	1	11	0	Control_KZ11	E
12	1	11	0	Control_KZ11	E
13	1	11	0	Control_KZ11	E
14	1	11	0	Control_KZ11	E
15	1	11	0	Control_KZ11	E
16	1	11	0	Control_KZ11	E
17	1	11	0	Control_KZ11	E
18	1	11	0	Control_KZ11	E
19	1	11	0	Control_KZ11	E
20	1	11	0	Control_KZ11	E
21	1	11	0	Control_KZ11	E
22	1	11	0	Control_KZ11	E
23	1	11	0	Control_KZ11	E
24	1	11	0	Control_KZ11	E
25	1	11	0	Control_KZ11	E
26	1	11	0	Control_KZ11	E
27	1	11	0	Control_KZ11	E
28	1	11	0	Control_KZ11	E
1	1	2	1	Control_KZ11	F
2	1	3	1	Control_KZ11	F
3	1	3	1	Control_KZ11	F
4	1	5	1	Control_KZ11	F
5	1	5	1	Control_KZ11	F
6	1	6	1	Control_KZ11	F
7	1	6	1	Control_KZ11	F
8	1	8	1	Control_KZ11	F
9	1	10	1	Control_KZ11	F
10	1	11	0	Control_KZ11	F
11	1	11	0	Control_KZ11	F
12	1	11	0	Control_KZ11	F
13	1	11	0	Control_KZ11	F
14	1	11	0	Control_KZ11	F
15	1	11	0	Control_KZ11	F
16	1	11	0	Control_KZ11	F
17	1	11	0	Control_KZ11	F
18	1	11	0	Control_KZ11	F
19	1	11	0	Control_KZ11	F
20	1	11	0	Control_KZ11	F
21	1	11	0	Control_KZ11	F
22	1	11	0	Control_KZ11	F
23	1	11	0	Control_KZ11	F
24	1	11	0	Control_KZ11	F
25	1	11	0	Control_KZ11	F
26	1	11	0	Control_KZ11	F
27	1	11	0	Control_KZ11	F
28	1	11	0	Control_KZ11	F
1	1	2	1	Treat_KZ11	A
2	1	3	1	Treat_KZ11	A
3	1	3	1	Treat_KZ11	A
4	1	4	1	Treat_KZ11	A
5	1	4	1	Treat_KZ11	A
6	1	9	1	Treat_KZ11	A
7	1	9	1	Treat_KZ11	A
8	1	10	1	Treat_KZ11	A
9	1	10	1	Treat_KZ11	A
10	1	10	1	Treat_KZ11	A
11	1	10	1	Treat_KZ11	A
12	1	10	1	Treat_KZ11	A
13	1	11	0	Treat_KZ11	A
14	1	11	0	Treat_KZ11	A
15	1	11	0	Treat_KZ11	A
16	1	11	0	Treat_KZ11	A
17	1	11	0	Treat_KZ11	A
18	1	11	0	Treat_KZ11	A
19	1	11	0	Treat_KZ11	A
20	1	11	0	Treat_KZ11	A
21	1	11	0	Treat_KZ11	A
22	1	11	0	Treat_KZ11	A
23	1	11	0	Treat_KZ11	A
24	1	11	0	Treat_KZ11	A
25	1	11	0	Treat_KZ11	A
26	1	11	0	Treat_KZ11	A
27	1	11	0	Treat_KZ11	A
28	1	11	0	Treat_KZ11	A
1	1	3	1	Treat_KZ11	B
2	1	3	1	Treat_KZ11	B
3	1	3	1	Treat_KZ11	B
4	1	4	1	Treat_KZ11	B
5	1	4	1	Treat_KZ11	B
6	1	7	1	Treat_KZ11	B
7	1	8	1	Treat_KZ11	B
8	1	11	0	Treat_KZ11	B
9	1	11	0	Treat_KZ11	B
10	1	11	0	Treat_KZ11	B
11	1	11	0	Treat_KZ11	B
12	1	11	0	Treat_KZ11	B
13	1	11	0	Treat_KZ11	B
14	1	11	0	Treat_KZ11	B
15	1	11	0	Treat_KZ11	B
16	1	11	0	Treat_KZ11	B
17	1	11	0	Treat_KZ11	B
18	1	11	0	Treat_KZ11	B
19	1	11	0	Treat_KZ11	B
20	1	11	0	Treat_KZ11	B
21	1	11	0	Treat_KZ11	B
22	1	11	0	Treat_KZ11	B
23	1	11	0	Treat_KZ11	B
24	1	11	0	Treat_KZ11	B
25	1	11	0	Treat_KZ11	B
26	1	11	0	Treat_KZ11	B
27	1	11	0	Treat_KZ11	B
28	1	11	0	Treat_KZ11	B
1	1	2	1	Treat_KZ11	C
2	1	3	1	Treat_KZ11	C
3	1	4	1	Treat_KZ11	C
4	1	4	1	Treat_KZ11	C
5	1	4	1	Treat_KZ11	C
6	1	5	1	Treat_KZ11	C
7	1	5	1	Treat_KZ11	C
8	1	5	1	Treat_KZ11	C
9	1	6	1	Treat_KZ11	C
10	1	6	1	Treat_KZ11	C
11	1	8	1	Treat_KZ11	C
12	1	10	1	Treat_KZ11	C
13	1	11	0	Treat_KZ11	C
14	1	11	0	Treat_KZ11	C
15	1	11	0	Treat_KZ11	C
16	1	11	0	Treat_KZ11	C
17	1	11	0	Treat_KZ11	C
18	1	11	0	Treat_KZ11	C
19	1	11	0	Treat_KZ11	C
20	1	11	0	Treat_KZ11	C
21	1	11	0	Treat_KZ11	C
22	1	11	0	Treat_KZ11	C
23	1	11	0	Treat_KZ11	C
24	1	11	0	Treat_KZ11	C
25	1	11	0	Treat_KZ11	C
26	1	11	0	Treat_KZ11	C
27	1	11	0	Treat_KZ11	C
28	1	11	0	Treat_KZ11	C
29	1	11	0	Treat_KZ11	C
1	1	2	1	Treat_KZ11	D
2	1	2	1	Treat_KZ11	D
3	1	3	1	Treat_KZ11	D
4	1	3	1	Treat_KZ11	D
5	1	3	1	Treat_KZ11	D
6	1	5	1	Treat_KZ11	D
7	1	5	1	Treat_KZ11	D
8	1	6	1	Treat_KZ11	D
9	1	8	1	Treat_KZ11	D
10	1	9	1	Treat_KZ11	D
11	1	10	1	Treat_KZ11	D
12	1	10	1	Treat_KZ11	D
13	1	11	1	Treat_KZ11	D
14	1	11	0	Treat_KZ11	D
15	1	11	0	Treat_KZ11	D
16	1	11	0	Treat_KZ11	D
17	1	11	0	Treat_KZ11	D
18	1	11	0	Treat_KZ11	D
19	1	11	0	Treat_KZ11	D
20	1	11	0	Treat_KZ11	D
21	1	11	0	Treat_KZ11	D
22	1	11	0	Treat_KZ11	D
23	1	11	0	Treat_KZ11	D
24	1	11	0	Treat_KZ11	D
25	1	11	0	Treat_KZ11	D
26	1	11	0	Treat_KZ11	D
27	1	11	0	Treat_KZ11	D
28	1	11	0	Treat_KZ11	D
29	1	11	0	Treat_KZ11	D
1	1	4	1	Treat_KZ11	E
2	1	4	1	Treat_KZ11	E
3	1	5	1	Treat_KZ11	E
4	1	6	1	Treat_KZ11	E
5	1	6	1	Treat_KZ11	E
6	1	7	1	Treat_KZ11	E
7	1	8	1	Treat_KZ11	E
8	1	8	1	Treat_KZ11	E
9	1	9	1	Treat_KZ11	E
10	1	9	1	Treat_KZ11	E
11	1	9	1	Treat_KZ11	E
12	1	10	1	Treat_KZ11	E
13	1	11	0	Treat_KZ11	E
14	1	11	0	Treat_KZ11	E
15	1	11	0	Treat_KZ11	E
16	1	11	0	Treat_KZ11	E
17	1	11	0	Treat_KZ11	E
18	1	11	0	Treat_KZ11	E
19	1	11	0	Treat_KZ11	E
20	1	11	0	Treat_KZ11	E
21	1	11	0	Treat_KZ11	E
22	1	11	0	Treat_KZ11	E
23	1	11	0	Treat_KZ11	E
24	1	11	0	Treat_KZ11	E
25	1	11	0	Treat_KZ11	E
26	1	11	0	Treat_KZ11	E
27	1	11	0	Treat_KZ11	E
28	1	11	0	Treat_KZ11	E
29	1	11	0	Treat_KZ11	E
1	1	3	1	Treat_KZ11	F
2	1	3	1	Treat_KZ11	F
3	1	4	1	Treat_KZ11	F
4	1	4	1	Treat_KZ11	F
5	1	5	1	Treat_KZ11	F
6	1	5	1	Treat_KZ11	F
7	1	6	1	Treat_KZ11	F
8	1	9	1	Treat_KZ11	F
9	1	11	1	Treat_KZ11	F
10	1	11	0	Treat_KZ11	F
11	1	11	0	Treat_KZ11	F
12	1	11	0	Treat_KZ11	F
13	1	11	0	Treat_KZ11	F
14	1	11	0	Treat_KZ11	F
15	1	11	0	Treat_KZ11	F
16	1	11	0	Treat_KZ11	F
17	1	11	0	Treat_KZ11	F
18	1	11	0	Treat_KZ11	F
19	1	11	0	Treat_KZ11	F
20	1	11	0	Treat_KZ11	F
21	1	11	0	Treat_KZ11	F
22	1	11	0	Treat_KZ11	F
23	1	11	0	Treat_KZ11	F
24	1	11	0	Treat_KZ11	F
25	1	11	0	Treat_KZ11	F
26	1	11	0	Treat_KZ11	F
27	1	11	0	Treat_KZ11	F
28	1	11	0	Treat_KZ11	F
29	1	11	0	Treat_KZ11	F
