# Supplementary material for: Antibiotic exposure perturbs the gut microbiota and elevates mortality in honeybees
Source: PLoS Biol. 2017 Mar 14;15(3):e2001861. doi: 10.1371/journal.pbio.2001861 (PMC5349420; doi:10.1371/journal.pbio.2001861)
Supplement: S11 Data — (XLSX) [file pbio.2001861.s021.xlsx]

## Sheet: Sample_data
Sample information							Quality filtered reads*	Rarified to 5000 reads per sample
Sample ID	Condition	Sample #	Day	Collection date	Location	Hive	Total reads	Total 97% OTUs	97% OTUs genus-level
AC9-D3	Lab Sterile Recovery- Control	9	Day 3	2015-11-06	Austin, TX	Big Top, UT Austin	50645	95	10
AC8-D3	Lab Sterile Recovery- Control	8	Day 3	2015-11-06	Austin, TX	Big Top, UT Austin	220938	87	11
AC6-D3	Lab Sterile Recovery- Control	6	Day 3	2015-11-06	Austin, TX	Big Top, UT Austin	44397	93	8
AC5-D3	Lab Sterile Recovery- Control	5	Day 3	2015-11-06	Austin, TX	Big Top, UT Austin	25014	89	7
AC4-D3	Lab Sterile Recovery- Control	4	Day 3	2015-11-06	Austin, TX	Big Top, UT Austin	36124	94	11
AC3-D3	Lab Sterile Recovery- Control	3	Day 3	2015-11-06	Austin, TX	Big Top, UT Austin	11964	103	9
AC2-D3	Lab Sterile Recovery- Control	2	Day 3	2015-11-06	Austin, TX	Big Top, UT Austin	43978	94	8
AC10-D3	Lab Sterile Recovery- Control	10	Day 3	2015-11-06	Austin, TX	Big Top, UT Austin	49018	102	11
AC8-D5	Lab Sterile Recovery- Control	8	Day 5	2015-11-08	Austin, TX	Big Top, UT Austin	26253	88	8
AC7-D5	Lab Sterile Recovery- Control	7	Day 5	2015-11-08	Austin, TX	Big Top, UT Austin	7834	95	8
AC6-D5	Lab Sterile Recovery- Control	6	Day 5	2015-11-08	Austin, TX	Big Top, UT Austin	7956	108	9
AC4-D5	Lab Sterile Recovery- Control	4	Day 5	2015-11-08	Austin, TX	Big Top, UT Austin	12680	100	11
AC3-D5	Lab Sterile Recovery- Control	3	Day 5	2015-11-08	Austin, TX	Big Top, UT Austin	13700	89	10
AC2-D5	Lab Sterile Recovery- Control	2	Day 5	2015-11-08	Austin, TX	Big Top, UT Austin	9142	93	8
AC10-D5	Lab Sterile Recovery- Control	10	Day 5	2015-11-08	Austin, TX	Big Top, UT Austin	16704	85	11
AC9-D7	Lab Sterile Recovery- Control	9	Day 7	2015-11-10	Austin, TX	Big Top, UT Austin	29242	95	7
AC8-D7	Lab Sterile Recovery- Control	8	Day 7	2015-11-10	Austin, TX	Big Top, UT Austin	12776	106	8
AC7-D7	Lab Sterile Recovery- Control	7	Day 7	2015-11-10	Austin, TX	Big Top, UT Austin	71670	101	8
AC6-D7	Lab Sterile Recovery- Control	6	Day 7	2015-11-10	Austin, TX	Big Top, UT Austin	28262	100	8
AC5-D7	Lab Sterile Recovery- Control	5	Day 7	2015-11-10	Austin, TX	Big Top, UT Austin	51638	101	8
AC4-D7	Lab Sterile Recovery- Control	4	Day 7	2015-11-10	Austin, TX	Big Top, UT Austin	14003	83	8
AC3-D7	Lab Sterile Recovery- Control	3	Day 7	2015-11-10	Austin, TX	Big Top, UT Austin	6680	97	8
AC2-D7	Lab Sterile Recovery- Control	2	Day 7	2015-11-10	Austin, TX	Big Top, UT Austin	20399	87	10
AC10-D7	Lab Sterile Recovery- Control	10	Day 7	2015-11-10	Austin, TX	Big Top, UT Austin	38977	86	8
HC9-H0	Hive Recovery- Control	9	Day 0	2015-11-06	Austin, TX	Big Top, UT Austin	42790	89	9
HC8-H0	Hive Recovery- Control	8	Day 0	2015-11-06	Austin, TX	Big Top, UT Austin	30974	93	9
HC7-H0	Hive Recovery- Control	7	Day 0	2015-11-06	Austin, TX	Big Top, UT Austin	88409	100	10
HC6-H0	Hive Recovery- Control	6	Day 0	2015-11-06	Austin, TX	Big Top, UT Austin	28636	80	9
HC5-H0	Hive Recovery- Control	5	Day 0	2015-11-06	Austin, TX	Big Top, UT Austin	25394	91	10
HC4-H0	Hive Recovery- Control	4	Day 0	2015-11-06	Austin, TX	Big Top, UT Austin	26574	82	8
HC3-H0	Hive Recovery- Control	3	Day 0	2015-11-06	Austin, TX	Big Top, UT Austin	27813	91	9
HC15-H0	Hive Recovery- Control	15	Day 0	2015-11-06	Austin, TX	Big Top, UT Austin	15481	83	8
HC14-H0	Hive Recovery- Control	14	Day 0	2015-11-06	Austin, TX	Big Top, UT Austin	53620	84	9
HC13-H0	Hive Recovery- Control	13	Day 0	2015-11-06	Austin, TX	Big Top, UT Austin	20603	97	9
HC12-H0	Hive Recovery- Control	12	Day 0	2015-11-06	Austin, TX	Big Top, UT Austin	32288	92	8
HC11-H0	Hive Recovery- Control	11	Day 0	2015-11-06	Austin, TX	Big Top, UT Austin	33383	90	9
HC10-H0	Hive Recovery- Control	10	Day 0	2015-11-06	Austin, TX	Big Top, UT Austin	10774	88	10
HC1-H0	Hive Recovery- Control	1	Day 0	2015-11-06	Austin, TX	Big Top, UT Austin	14129	86	8
HC9-D3	Hive Recovery- Control	9	Day 3	2015-11-09	Austin, TX	Big Top, UT Austin	18696	97	9
HC8-D3	Hive Recovery- Control	8	Day 3	2015-11-09	Austin, TX	Big Top, UT Austin	43559	95	9
HC7-D3	Hive Recovery- Control	7	Day 3	2015-11-09	Austin, TX	Big Top, UT Austin	23151	96	9
HC6-D3	Hive Recovery- Control	6	Day 3	2015-11-09	Austin, TX	Big Top, UT Austin	26982	86	9
HC5-D3	Hive Recovery- Control	5	Day 3	2015-11-09	Austin, TX	Big Top, UT Austin	22459	103	8
HC4-D3	Hive Recovery- Control	4	Day 3	2015-11-09	Austin, TX	Big Top, UT Austin	13800	84	11
HC3-D3	Hive Recovery- Control	3	Day 3	2015-11-09	Austin, TX	Big Top, UT Austin	27000	88	8
HC15-D3	Hive Recovery- Control	15	Day 3	2015-11-09	Austin, TX	Big Top, UT Austin	51600	102	12
HC14-D3	Hive Recovery- Control	14	Day 3	2015-11-09	Austin, TX	Big Top, UT Austin	40799	97	10
HC13-D3	Hive Recovery- Control	13	Day 3	2015-11-09	Austin, TX	Big Top, UT Austin	37206	88	7
HC12-D3	Hive Recovery- Control	12	Day 3	2015-11-09	Austin, TX	Big Top, UT Austin	6039	93	11
HC11-D3	Hive Recovery- Control	11	Day 3	2015-11-09	Austin, TX	Big Top, UT Austin	30712	104	8
HC10-D3	Hive Recovery- Control	10	Day 3	2015-11-09	Austin, TX	Big Top, UT Austin	28753	91	8
HC1-D3	Hive Recovery- Control	1	Day 3	2015-11-09	Austin, TX	Big Top, UT Austin	12293	83	10
HC9-D5	Hive Recovery- Control	9	Day 5	2015-11-11	Austin, TX	Big Top, UT Austin	63761	97	6
HC8-D5	Hive Recovery- Control	8	Day 5	2015-11-11	Austin, TX	Big Top, UT Austin	27202	89	8
HC7-D5	Hive Recovery- Control	7	Day 5	2015-11-11	Austin, TX	Big Top, UT Austin	10027	91	8
HC6-D5	Hive Recovery- Control	6	Day 5	2015-11-11	Austin, TX	Big Top, UT Austin	36499	104	7
HC5-D5	Hive Recovery- Control	5	Day 5	2015-11-11	Austin, TX	Big Top, UT Austin	20787	95	9
HC4-D5	Hive Recovery- Control	4	Day 5	2015-11-11	Austin, TX	Big Top, UT Austin	142880	95	9
HC3-D5	Hive Recovery- Control	3	Day 5	2015-11-11	Austin, TX	Big Top, UT Austin	75321	95	10
HC2-D5	Hive Recovery- Control	2	Day 5	2015-11-11	Austin, TX	Big Top, UT Austin	18905	98	11
HC15-D5	Hive Recovery- Control	15	Day 5	2015-11-11	Austin, TX	Big Top, UT Austin	27450	93	12
HC14-D5	Hive Recovery- Control	14	Day 5	2015-11-11	Austin, TX	Big Top, UT Austin	7419	105	10
HC13-D5	Hive Recovery- Control	13	Day 5	2015-11-11	Austin, TX	Big Top, UT Austin	23385	101	9
HC12-D5	Hive Recovery- Control	12	Day 5	2015-11-11	Austin, TX	Big Top, UT Austin	94401	104	11
HC11-D5	Hive Recovery- Control	11	Day 5	2015-11-11	Austin, TX	Big Top, UT Austin	23834	91	11
HC10-D5	Hive Recovery- Control	10	Day 5	2015-11-11	Austin, TX	Big Top, UT Austin	35783	98	9
HC1-D5	Hive Recovery- Control	1	Day 5	2015-11-11	Austin, TX	Big Top, UT Austin	17999	94	9
HC9-D7	Hive Recovery- Control	9	Day 7	2015-11-13	Austin, TX	Big Top, UT Austin	27145	92	8
HC8-D7	Hive Recovery- Control	8	Day 7	2015-11-13	Austin, TX	Big Top, UT Austin	42469	90	12
HC7-D7	Hive Recovery- Control	7	Day 7	2015-11-13	Austin, TX	Big Top, UT Austin	16192	89	10
HC6-D7	Hive Recovery- Control	6	Day 7	2015-11-13	Austin, TX	Big Top, UT Austin	23700	87	10
HC5-D7	Hive Recovery- Control	5	Day 7	2015-11-13	Austin, TX	Big Top, UT Austin	25357	107	11
HC4-D7	Hive Recovery- Control	4	Day 7	2015-11-13	Austin, TX	Big Top, UT Austin	26858	100	10
HC3-D7	Hive Recovery- Control	3	Day 7	2015-11-13	Austin, TX	Big Top, UT Austin	27763	94	10
HC2-D7	Hive Recovery- Control	2	Day 7	2015-11-13	Austin, TX	Big Top, UT Austin	20360	93	9
HC15-D7	Hive Recovery- Control	15	Day 7	2015-11-13	Austin, TX	Big Top, UT Austin	7196	92	11
HC14-D7	Hive Recovery- Control	14	Day 7	2015-11-13	Austin, TX	Big Top, UT Austin	8787	92	12
HC13-D7	Hive Recovery- Control	13	Day 7	2015-11-13	Austin, TX	Big Top, UT Austin	15973	99	11
HC12-D7	Hive Recovery- Control	12	Day 7	2015-11-13	Austin, TX	Big Top, UT Austin	15367	94	10
HC11-D7	Hive Recovery- Control	11	Day 7	2015-11-13	Austin, TX	Big Top, UT Austin	10447	91	9
HC10-D7	Hive Recovery- Control	10	Day 7	2015-11-13	Austin, TX	Big Top, UT Austin	13732	90	8
HC1-D7	Hive Recovery- Control	1	Day 7	2015-11-13	Austin, TX	Big Top, UT Austin	28877	90	11
HT9-H0	Hive Recovery- Treatment	9	Day 0	2015-11-06	Austin, TX	Big Top, UT Austin	9273	94	9
HT8-H0	Hive Recovery- Treatment	8	Day 0	2015-11-06	Austin, TX	Big Top, UT Austin	19011	87	9
HT7-H0	Hive Recovery- Treatment	7	Day 0	2015-11-06	Austin, TX	Big Top, UT Austin	30395	103	10
HT6-H0	Hive Recovery- Treatment	6	Day 0	2015-11-06	Austin, TX	Big Top, UT Austin	40376	94	8
HT5-H0	Hive Recovery- Treatment	5	Day 0	2015-11-06	Austin, TX	Big Top, UT Austin	19604	94	8
HT4-H0	Hive Recovery- Treatment	4	Day 0	2015-11-06	Austin, TX	Big Top, UT Austin	34599	86	8
HT3-H0	Hive Recovery- Treatment	3	Day 0	2015-11-06	Austin, TX	Big Top, UT Austin	34509	83	9
HT2-H0	Hive Recovery- Treatment	2	Day 0	2015-11-06	Austin, TX	Big Top, UT Austin	34601	89	9
HT15-H0	Hive Recovery- Treatment	15	Day 0	2015-11-06	Austin, TX	Big Top, UT Austin	15021	97	9
HT14-H0	Hive Recovery- Treatment	14	Day 0	2015-11-06	Austin, TX	Big Top, UT Austin	11806	87	9
HT13-H0	Hive Recovery- Treatment	13	Day 0	2015-11-06	Austin, TX	Big Top, UT Austin	9250	93	9
HT12-H0	Hive Recovery- Treatment	12	Day 0	2015-11-06	Austin, TX	Big Top, UT Austin	30375	94	9
HT11-H0	Hive Recovery- Treatment	11	Day 0	2015-11-06	Austin, TX	Big Top, UT Austin	25526	91	9
HT10-H0	Hive Recovery- Treatment	10	Day 0	2015-11-06	Austin, TX	Big Top, UT Austin	27895	89	9
HT1-H0	Hive Recovery- Treatment	1	Day 0	2015-11-06	Austin, TX	Big Top, UT Austin	33031	92	9
HT9-D3	Hive Recovery- Treatment	9	Day 3	2015-11-09	Austin, TX	Big Top, UT Austin	40363	62	12
HT8-D3	Hive Recovery- Treatment	8	Day 3	2015-11-09	Austin, TX	Big Top, UT Austin	13165	77	11
HT7-D3	Hive Recovery- Treatment	7	Day 3	2015-11-09	Austin, TX	Big Top, UT Austin	6687	95	14
HT6-D3	Hive Recovery- Treatment	6	Day 3	2015-11-09	Austin, TX	Big Top, UT Austin	28791	57	10
HT5-D3	Hive Recovery- Treatment	5	Day 3	2015-11-09	Austin, TX	Big Top, UT Austin	339023	59	11
HT3-D3	Hive Recovery- Treatment	3	Day 3	2015-11-09	Austin, TX	Big Top, UT Austin	11434	74	10
HT2-D3	Hive Recovery- Treatment	2	Day 3	2015-11-09	Austin, TX	Big Top, UT Austin	26025	60	13
HT14-D3	Hive Recovery- Treatment	14	Day 3	2015-11-09	Austin, TX	Big Top, UT Austin	6690	46	10
HT13-D3	Hive Recovery- Treatment	13	Day 3	2015-11-09	Austin, TX	Big Top, UT Austin	12170	43	14
HT12-D3	Hive Recovery- Treatment	12	Day 3	2015-11-09	Austin, TX	Big Top, UT Austin	17192	66	11
HT11-D3	Hive Recovery- Treatment	11	Day 3	2015-11-09	Austin, TX	Big Top, UT Austin	10176	88	11
HT10-D3	Hive Recovery- Treatment	10	Day 3	2015-11-09	Austin, TX	Big Top, UT Austin	6383	64	12
HT1-D3	Hive Recovery- Treatment	1	Day 3	2015-11-09	Austin, TX	Big Top, UT Austin	5691	76	11
HT9-D5	Hive Recovery- Treatment	9	Day 5	2015-11-11	Austin, TX	Big Top, UT Austin	19167	86	8
HT8-D5	Hive Recovery- Treatment	8	Day 5	2015-11-11	Austin, TX	Big Top, UT Austin	37702	70	9
HT7-D5	Hive Recovery- Treatment	7	Day 5	2015-11-11	Austin, TX	Big Top, UT Austin	27417	76	7
HT6-D5	Hive Recovery- Treatment	6	Day 5	2015-11-11	Austin, TX	Big Top, UT Austin	30959	77	9
HT5-D5	Hive Recovery- Treatment	5	Day 5	2015-11-11	Austin, TX	Big Top, UT Austin	45325	22	10
HT4-D5	Hive Recovery- Treatment	4	Day 5	2015-11-11	Austin, TX	Big Top, UT Austin	82791	27	9
HT3-D5	Hive Recovery- Treatment	3	Day 5	2015-11-11	Austin, TX	Big Top, UT Austin	42923	91	12
HT2-D5	Hive Recovery- Treatment	2	Day 5	2015-11-11	Austin, TX	Big Top, UT Austin	45875	54	12
HT15-D5	Hive Recovery- Treatment	15	Day 5	2015-11-11	Austin, TX	Big Top, UT Austin	15679	66	11
HT14-D5	Hive Recovery- Treatment	14	Day 5	2015-11-11	Austin, TX	Big Top, UT Austin	39717	68	7
HT13-D5	Hive Recovery- Treatment	13	Day 5	2015-11-11	Austin, TX	Big Top, UT Austin	14145	67	9
HT12-D5	Hive Recovery- Treatment	12	Day 5	2015-11-11	Austin, TX	Big Top, UT Austin	30660	55	10
HT11-D5	Hive Recovery- Treatment	11	Day 5	2015-11-11	Austin, TX	Big Top, UT Austin	35296	66	9
HT10-D5	Hive Recovery- Treatment	10	Day 5	2015-11-11	Austin, TX	Big Top, UT Austin	16349	81	13
HT1-D5	Hive Recovery- Treatment	1	Day 5	2015-11-11	Austin, TX	Big Top, UT Austin	76354	76	11
HT9-D7	Hive Recovery- Treatment	9	Day 7	2015-11-13	Austin, TX	Big Top, UT Austin	6776	70	14
HT8-D7	Hive Recovery- Treatment	8	Day 7	2015-11-13	Austin, TX	Big Top, UT Austin	52504	87	8
HT7-D7	Hive Recovery- Treatment	7	Day 7	2015-11-13	Austin, TX	Big Top, UT Austin	6712	82	12
HT6-D7	Hive Recovery- Treatment	6	Day 7	2015-11-13	Austin, TX	Big Top, UT Austin	20292	68	8
HT5-D7	Hive Recovery- Treatment	5	Day 7	2015-11-13	Austin, TX	Big Top, UT Austin	67117	96	11
HT4-D7	Hive Recovery- Treatment	4	Day 7	2015-11-13	Austin, TX	Big Top, UT Austin	72869	86	10
HT3-D7	Hive Recovery- Treatment	3	Day 7	2015-11-13	Austin, TX	Big Top, UT Austin	47135	93	9
HT2-D7	Hive Recovery- Treatment	2	Day 7	2015-11-13	Austin, TX	Big Top, UT Austin	45790	93	8
HT15-D7	Hive Recovery- Treatment	15	Day 7	2015-11-13	Austin, TX	Big Top, UT Austin	27113	73	9
HT14-D7	Hive Recovery- Treatment	14	Day 7	2015-11-13	Austin, TX	Big Top, UT Austin	23383	69	7
HT13-D7	Hive Recovery- Treatment	13	Day 7	2015-11-13	Austin, TX	Big Top, UT Austin	6953	71	12
HT12-D7	Hive Recovery- Treatment	12	Day 7	2015-11-13	Austin, TX	Big Top, UT Austin	27338	75	7
HT11-D7	Hive Recovery- Treatment	11	Day 7	2015-11-13	Austin, TX	Big Top, UT Austin	29575	72	6
HT1-D7	Hive Recovery- Treatment	1	Day 7	2015-11-13	Austin, TX	Big Top, UT Austin	39749	73	8
CS9-H0	Lab Control	9	Day 0	2015-11-03	Austin, TX	Big Top, UT Austin	30889	90	9
CS8-H0	Lab Control	8	Day 0	2015-11-03	Austin, TX	Big Top, UT Austin	37012	92	8
CS7-H0	Lab Control	7	Day 0	2015-11-03	Austin, TX	Big Top, UT Austin	42538	93	10
CS6-H0	Lab Control	6	Day 0	2015-11-03	Austin, TX	Big Top, UT Austin	39570	99	9
CS5-H0	Lab Control	5	Day 0	2015-11-03	Austin, TX	Big Top, UT Austin	20657	96	9
CS4-H0	Lab Control	4	Day 0	2015-11-03	Austin, TX	Big Top, UT Austin	54147	95	12
CS3-H0	Lab Control	3	Day 0	2015-11-03	Austin, TX	Big Top, UT Austin	48713	95	10
CS10-HO	Lab Control	10	Day 0	2015-11-03	Austin, TX	Big Top, UT Austin	82460	104	10
CS1-H0	Lab Control	1	Day 0	2015-11-03	Austin, TX	Big Top, UT Austin	31369	94	9
CS9-D3	Lab Exposed Recovery- Control	9	Day 3	2015-11-06	Austin, TX	Big Top, UT Austin	20351	95	7
CS8-D3	Lab Exposed Recovery- Control	8	Day 3	2015-11-06	Austin, TX	Big Top, UT Austin	48525	100	8
CS7-D3	Lab Exposed Recovery- Control	7	Day 3	2015-11-06	Austin, TX	Big Top, UT Austin	29873	98	9
CS6-D3	Lab Exposed Recovery- Control	6	Day 3	2015-11-06	Austin, TX	Big Top, UT Austin	29162	77	8
CS5-D3	Lab Exposed Recovery- Control	5	Day 3	2015-11-06	Austin, TX	Big Top, UT Austin	7176	94	9
CS4-D3	Lab Exposed Recovery- Control	4	Day 3	2015-11-06	Austin, TX	Big Top, UT Austin	5256	97	8
CS3-D3	Lab Exposed Recovery- Control	3	Day 3	2015-11-06	Austin, TX	Big Top, UT Austin	13581	88	7
CS2-D3	Lab Exposed Recovery- Control	2	Day 3	2015-11-06	Austin, TX	Big Top, UT Austin	9818	88	8
CS10-D3	Lab Exposed Recovery- Control	10	Day 3	2015-11-06	Austin, TX	Big Top, UT Austin	13873	92	9
CS1-D3	Lab Exposed Recovery- Control	1	Day 3	2015-11-06	Austin, TX	Big Top, UT Austin	11622	99	9
CS9-D5	Lab Exposed Recovery- Control	9	Day 5	2015-11-08	Austin, TX	Big Top, UT Austin	9672	98	12
CS8-D5	Lab Exposed Recovery- Control	8	Day 5	2015-11-08	Austin, TX	Big Top, UT Austin	9957	85	11
CS6-D5	Lab Exposed Recovery- Control	6	Day 5	2015-11-08	Austin, TX	Big Top, UT Austin	19461	100	9
CS5-D5	Lab Exposed Recovery- Control	5	Day 5	2015-11-08	Austin, TX	Big Top, UT Austin	12774	98	9
CS4-D5	Lab Exposed Recovery- Control	4	Day 5	2015-11-08	Austin, TX	Big Top, UT Austin	35159	98	9
CS3-D5	Lab Exposed Recovery- Control	3	Day 5	2015-11-08	Austin, TX	Big Top, UT Austin	18999	98	8
CS2-D5	Lab Exposed Recovery- Control	2	Day 5	2015-11-08	Austin, TX	Big Top, UT Austin	24215	93	6
CS10-D5	Lab Exposed Recovery- Control	10	Day 5	2015-11-08	Austin, TX	Big Top, UT Austin	14351	75	7
CS1-D5	Lab Exposed Recovery- Control	1	Day 5	2015-11-08	Austin, TX	Big Top, UT Austin	9772	92	8
CS9-D7	Lab Exposed Recovery- Control	9	Day 7	2015-11-10	Austin, TX	Big Top, UT Austin	10635	98	9
CS8-D7	Lab Exposed Recovery- Control	8	Day 7	2015-11-10	Austin, TX	Big Top, UT Austin	12366	90	8
CS7-D7	Lab Exposed Recovery- Control	7	Day 7	2015-11-10	Austin, TX	Big Top, UT Austin	15119	95	11
CS6-D7	Lab Exposed Recovery- Control	6	Day 7	2015-11-10	Austin, TX	Big Top, UT Austin	10445	105	8
CS5-D7	Lab Exposed Recovery- Control	5	Day 7	2015-11-10	Austin, TX	Big Top, UT Austin	5909	102	9
CS4-D7	Lab Exposed Recovery- Control	4	Day 7	2015-11-10	Austin, TX	Big Top, UT Austin	34882	89	9
CS3-D7	Lab Exposed Recovery- Control	3	Day 7	2015-11-10	Austin, TX	Big Top, UT Austin	70649	87	11
CS2-D7	Lab Exposed Recovery- Control	2	Day 7	2015-11-10	Austin, TX	Big Top, UT Austin	29068	95	9
CS12-D7	Lab Exposed Recovery- Control	12	Day 7	2015-11-10	Austin, TX	Big Top, UT Austin	21657	93	9
CS11-D7	Lab Exposed Recovery- Control	11	Day 7	2015-11-10	Austin, TX	Big Top, UT Austin	12463	87	9
CS1-D7	Lab Exposed Recovery- Control	1	Day 7	2015-11-10	Austin, TX	Big Top, UT Austin	17061	94	9
AC1-D3	Lab Sterile Recovery- Control	1	Day 3	2015-11-06	Austin, TX	Big Top, UT Austin	29139	96	9
AC1-D5	Lab Sterile Recovery- Control	1	Day 5	2015-11-08	Austin, TX	Big Top, UT Austin	12635	104	10
AC1-D7	Lab Sterile Recovery- Control	1	Day 7	2015-11-10	Austin, TX	Big Top, UT Austin	42752	83	8
TS9-H0	Lab Treatment	9	Day 0	2015-11-03	Austin, TX	Big Top, UT Austin	10443	98	7
TS8-H0	Lab Treatment	8	Day 0	2015-11-03	Austin, TX	Big Top, UT Austin	24585	87	7
TS7-H0	Lab Treatment	7	Day 0	2015-11-03	Austin, TX	Big Top, UT Austin	10697	95	10
TS6-H0	Lab Treatment	6	Day 0	2015-11-03	Austin, TX	Big Top, UT Austin	13646	86	9
TS5-H0	Lab Treatment	5	Day 0	2015-11-03	Austin, TX	Big Top, UT Austin	50210	83	8
TS4-H0	Lab Treatment	4	Day 0	2015-11-03	Austin, TX	Big Top, UT Austin	18528	95	7
TS3-H0	Lab Treatment	3	Day 0	2015-11-03	Austin, TX	Big Top, UT Austin	20360	80	12
TS2-H0	Lab Treatment	2	Day 0	2015-11-03	Austin, TX	Big Top, UT Austin	11650	80	7
TS10-H0	Lab Treatment	10	Day 0	2015-11-03	Austin, TX	Big Top, UT Austin	39593	88	10
TS1-H0	Lab Treatment	1	Day 0	2015-11-03	Austin, TX	Big Top, UT Austin	34351	91	8
TS8-D3	Lab Exposed Recovery- Treatment	8	Day 3	2015-11-06	Austin, TX	Big Top, UT Austin	5747	71	8
TS7-D3	Lab Exposed Recovery- Treatment	7	Day 3	2015-11-06	Austin, TX	Big Top, UT Austin	15872	78	7
TS6-D3	Lab Exposed Recovery- Treatment	6	Day 3	2015-11-06	Austin, TX	Big Top, UT Austin	28257	92	11
TS5-D3	Lab Exposed Recovery- Treatment	5	Day 3	2015-11-06	Austin, TX	Big Top, UT Austin	12737	90	9
TS4-D3	Lab Exposed Recovery- Treatment	4	Day 3	2015-11-06	Austin, TX	Big Top, UT Austin	29669	91	6
TS3-D3	Lab Exposed Recovery- Treatment	3	Day 3	2015-11-06	Austin, TX	Big Top, UT Austin	23899	89	10
TS2-D3	Lab Exposed Recovery- Treatment	2	Day 3	2015-11-06	Austin, TX	Big Top, UT Austin	15787	81	7
TS10-D3	Lab Exposed Recovery- Treatment	10	Day 3	2015-11-06	Austin, TX	Big Top, UT Austin	7727	84	8
TS1-D3	Lab Exposed Recovery- Treatment	1	Day 3	2015-11-06	Austin, TX	Big Top, UT Austin	11285	86	11
TS9-D5	Lab Exposed Recovery- Treatment	9	Day 5	2015-11-08	Austin, TX	Big Top, UT Austin	11612	104	10
TS8-D5	Lab Exposed Recovery- Treatment	8	Day 5	2015-11-08	Austin, TX	Big Top, UT Austin	67456	78	8
TS6-D5	Lab Exposed Recovery- Treatment	6	Day 5	2015-11-08	Austin, TX	Big Top, UT Austin	10827	84	10
TS5-D5	Lab Exposed Recovery- Treatment	5	Day 5	2015-11-08	Austin, TX	Big Top, UT Austin	19048	76	7
TS4-D5	Lab Exposed Recovery- Treatment	4	Day 5	2015-11-08	Austin, TX	Big Top, UT Austin	69093	89	9
TS3-D5	Lab Exposed Recovery- Treatment	3	Day 5	2015-11-08	Austin, TX	Big Top, UT Austin	17321	67	8
TS2-D5	Lab Exposed Recovery- Treatment	2	Day 5	2015-11-08	Austin, TX	Big Top, UT Austin	16826	87	7
TS10-D5	Lab Exposed Recovery- Treatment	10	Day 5	2015-11-08	Austin, TX	Big Top, UT Austin	34296	88	9
TS1-D5	Lab Exposed Recovery- Treatment	1	Day 5	2015-11-08	Austin, TX	Big Top, UT Austin	14611	97	8
TS9-D7	Lab Exposed Recovery- Treatment	9	Day 7	2015-11-10	Austin, TX	Big Top, UT Austin	6320	81	9
TS8-D7	Lab Exposed Recovery- Treatment	8	Day 7	2015-11-10	Austin, TX	Big Top, UT Austin	5273	95	8
TS7-D7	Lab Exposed Recovery- Treatment	7	Day 7	2015-11-10	Austin, TX	Big Top, UT Austin	6980	73	8
TS6-D7	Lab Exposed Recovery- Treatment	6	Day 7	2015-11-10	Austin, TX	Big Top, UT Austin	23314	60	5
TS4-D7	Lab Exposed Recovery- Treatment	4	Day 7	2015-11-10	Austin, TX	Big Top, UT Austin	28273	100	9
TS2-D7	Lab Exposed Recovery- Treatment	2	Day 7	2015-11-10	Austin, TX	Big Top, UT Austin	14225	103	9
TS10-D7	Lab Exposed Recovery- Treatment	10	Day 7	2015-11-10	Austin, TX	Big Top, UT Austin	7226	90	9
TS1-D7	Lab Exposed Recovery- Treatment	1	Day 7	2015-11-10	Austin, TX	Big Top, UT Austin	12128	84	7
AT9-D3	Lab Sterile Recovery- Treatment	9	Day 3	2015-11-06	Austin, TX	Big Top, UT Austin	14348	87	9
AT8-D3	Lab Sterile Recovery- Treatment	8	Day 3	2015-11-06	Austin, TX	Big Top, UT Austin	13081	68	9
AT7-D3	Lab Sterile Recovery- Treatment	7	Day 3	2015-11-06	Austin, TX	Big Top, UT Austin	16649	40	9
AT6-D3	Lab Sterile Recovery- Treatment	6	Day 3	2015-11-06	Austin, TX	Big Top, UT Austin	14824	76	7
AT4-D3	Lab Sterile Recovery- Treatment	4	Day 3	2015-11-06	Austin, TX	Big Top, UT Austin	23743	69	7
AT3-D3	Lab Sterile Recovery- Treatment	3	Day 3	2015-11-06	Austin, TX	Big Top, UT Austin	10082	94	12
AT2-D3	Lab Sterile Recovery- Treatment	2	Day 3	2015-11-06	Austin, TX	Big Top, UT Austin	14135	62	6
AT10-D3	Lab Sterile Recovery- Treatment	10	Day 3	2015-11-06	Austin, TX	Big Top, UT Austin	41177	71	5
AT1-D3	Lab Sterile Recovery- Treatment	1	Day 3	2015-11-06	Austin, TX	Big Top, UT Austin	14912	100	10
AT9-D5	Lab Sterile Recovery- Treatment	9	Day 5	2015-11-08	Austin, TX	Big Top, UT Austin	7327	100	7
AT8-D5	Lab Sterile Recovery- Treatment	8	Day 5	2015-11-08	Austin, TX	Big Top, UT Austin	41329	96	8
AT7-D5	Lab Sterile Recovery- Treatment	7	Day 5	2015-11-08	Austin, TX	Big Top, UT Austin	11984	61	7
AT6-D5	Lab Sterile Recovery- Treatment	6	Day 5	2015-11-08	Austin, TX	Big Top, UT Austin	17161	74	9
AT5-D5	Lab Sterile Recovery- Treatment	5	Day 5	2015-11-08	Austin, TX	Big Top, UT Austin	19198	70	8
AT4-D5	Lab Sterile Recovery- Treatment	4	Day 5	2015-11-08	Austin, TX	Big Top, UT Austin	6490	95	9
AT2-D5	Lab Sterile Recovery- Treatment	2	Day 5	2015-11-08	Austin, TX	Big Top, UT Austin	133304	82	7
AT10-D5	Lab Sterile Recovery- Treatment	10	Day 5	2015-11-08	Austin, TX	Big Top, UT Austin	29958	58	7
AT1-D5	Lab Sterile Recovery- Treatment	1	Day 5	2015-11-08	Austin, TX	Big Top, UT Austin	16911	71	8
AT9-D7	Lab Sterile Recovery- Treatment	9	Day 7	2015-11-10	Austin, TX	Big Top, UT Austin	27275	54	9
AT8-D7	Lab Sterile Recovery- Treatment	8	Day 7	2015-11-10	Austin, TX	Big Top, UT Austin	20697	62	11
AT7-D7	Lab Sterile Recovery- Treatment	7	Day 7	2015-11-10	Austin, TX	Big Top, UT Austin	13814	81	11
AT6-D7	Lab Sterile Recovery- Treatment	6	Day 7	2015-11-10	Austin, TX	Big Top, UT Austin	11327	81	9
AT5-D7	Lab Sterile Recovery- Treatment	5	Day 7	2015-11-10	Austin, TX	Big Top, UT Austin	32149	87	10
AT4-D7	Lab Sterile Recovery- Treatment	4	Day 7	2015-11-10	Austin, TX	Big Top, UT Austin	77870	85	9
AT3-D7	Lab Sterile Recovery- Treatment	3	Day 7	2015-11-10	Austin, TX	Big Top, UT Austin	10805	78	8
AT2-D7	Lab Sterile Recovery- Treatment	2	Day 7	2015-11-10	Austin, TX	Big Top, UT Austin	14589	96	10
AT10-D7	Lab Sterile Recovery- Treatment	10	Day 7	2015-11-10	Austin, TX	Big Top, UT Austin	12883	86	11
AT1-D7	Lab Sterile Recovery- Treatment	1	Day 7	2015-11-10	Austin, TX	Big Top, UT Austin	6725	89	9
*Minimum Phred quality score of Q20 and chimeric sequences removed
