# Supplementary material for: Antibiotic exposure perturbs the gut microbiota and elevates mortality in honeybees
Source: PLoS Biol. 2017 Mar 14;15(3):e2001861. doi: 10.1371/journal.pbio.2001861 (PMC5349420; doi:10.1371/journal.pbio.2001861)
Supplement: S12 Data — (XLSX) [file pbio.2001861.s022.xlsx]

## Sheet: Relative_abundance
	Relative abundance of 97% OTUs classified to the Genus level
Sample ID	Alpha 2.1	Halomonadaceae	Bartonella	Bifidobacterium	Erwinia	Klebsiella	Serratia	Melissococcus	Frischella	Gilliamella	Halomonadaceae	Fructobacillus	Lactobacillus Firm-4	Lactobacillus Firm-5	Lactobacillus kunkeei	Snodgrassella
TS9_0	0.0002	0	0.0334	0.1392	0	0	0	0	0.0004	0.3786	0	0.0004	0.0294	0.3402	0	0.0782
TS8_0	0.0004	0	0.0008	0.0652	0	0.0002	0.0002	0	0.0002	0.125	0	0.0002	0.0984	0.6036	0	0.1058
TS7_0	0.0948	0.0002	0.0044	0.1772	0	0	0	0	0.0006	0.0636	0	0	0.0578	0.4632	0.0004	0.1378
TS6_0	0	0.0002	0.0072	0.362	0	0.0138	0.0004	0	0.0592	0.0668	0	0.0002	0.086	0.293	0	0.1112
TS5_0	0.0002	0	0.0008	0.075	0	0	0	0	0.003	0.115	0	0	0.0894	0.7152	0.0006	0.0008
TS4_0	0.06	0	0.0746	0.0806	0	0	0	0	0	0.1982	0	0.0002	0.0508	0.38	0	0.1556
TS3_0	0.0174	0	0.025	0.1752	0.0002	0.0054	0	0	0.004	0.0196	0	0.0004	0.068	0.605	0	0.0798
TS2_0	0	0.0002	0.0036	0.168	0	0.0004	0	0	0	0.1062	0	0	0.0624	0.6358	0.0002	0.0232
TS10_0	0.0202	0	0.0358	0.0278	0	0	0	0	0.0002	0.2482	0	0	0.031	0.6346	0.001	0.0012
TS1_0	0.0244	0	0.0002	0.0024	0	0.0002	0	0	0.0002	0.2188	0	0.0002	0.0142	0.7042	0.0002	0.035
AT9_8	0	0	0.0014	0.0858	0	0	0	0	0	0.0156	0	0	0.0386	0.8372	0	0.0214
AT8_8	0	0	0.026	0.1748	0	0.0002	0	0	0	0.2052	0	0	0.0276	0.2902	0	0.276
AT7_8	0.2768	0	0.0002	0.0088	0	0.0032	0.0004	0	0.0002	0.0018	0	0.0002	0.0042	0.6938	0.0006	0.0098
AT6_8	0.0074	0	0.0012	0.0666	0	0	0	0	0.0616	0.02	0	0	0.0388	0.7126	0	0.0918
AT5_8	0	0	0.0148	0.1598	0	0	0	0	0	0.007	0	0	0.104	0.6792	0.0006	0.0346
AT4_8	0.0058	0	0.0004	0.19	0	0	0.0002	0	0.0328	0.002	0	0.0002	0.0516	0.6812	0	0.0358
AT3_8	0.0012	0	0.0018	0.05	0	0.0002	0	0	0.0002	0.2138	0	0	0.0386	0.6372	0.0002	0.0568
AT2_8	0.4606	0	0.0052	0.0668	0	0.0002	0	0	0	0.1022	0	0.0006	0.022	0.3386	0.0006	0.0032
AT1_8	0.0138	0	0.0318	0.0012	0	0.0006	0	0	0	0.006	0	0.0008	0.0296	0.916	0	0.0002
AT9_D3	0.0086	0	0.0164	0.1152	0	0.0002	0	0	0.0008	0.14	0	0	0.0634	0.2546	0	0.4008
AT8_D3	0.003	0	0.0284	0.2276	0	0.0004	0	0	0	0.149	0	0	0.0628	0.499	0.0004	0.0294
AT7_D3	0.0166	0	0.0004	0.0004	0	0.0002	0	0	0.0002	0.0012	0	0	0.0018	0.9786	0	0.0006
AT6_D3	0	0	0.0016	0.0818	0	0	0	0	0	0.1032	0	0	0.0266	0.786	0.0002	0.0006
AT4_D3	0.3104	0	0.0004	0.1144	0	0	0	0	0	0.0622	0	0	0.032	0.4788	0	0.0018
AT3_D3	0.0002	0	0.0054	0.1428	0	0.001	0.0012	0	0.019	0.1554	0	0.0016	0.0058	0.6384	0.0006	0.0286
AT2_D3	0.0008	0	0	0.0634	0	0	0	0	0	0.0064	0	0	0.0442	0.8826	0	0.0026
AT10_D3	0	0	0	0.0706	0	0	0	0	0	0.011	0	0	0.1042	0.7902	0	0.024
AT1_D3	0.0174	0	0.0334	0.0502	0	0.0012	0	0	0.0002	0.2578	0	0.0004	0.1236	0.3872	0	0.1286
AT9_D5	0	0	0.023	0.0584	0	0	0	0	0	0.3542	0	0.0002	0.0228	0.3784	0	0.163
AT8_D5	0	0	0.0708	0.0456	0	0.0002	0	0	0	0.2396	0	0	0.0638	0.3464	0.0006	0.233
AT7_D5	0.0012	0	0.0004	0.0208	0	0	0	0	0	0.9156	0	0	0.0034	0.0552	0	0.0034
AT6_D5	0.0002	0	0.0014	0.0594	0	0	0	0	0.0002	0.0038	0	0	0.0846	0.75	0.0002	0.1002
AT5_D5	0.0022	0	0.002	0.0516	0	0	0	0	0.004	0.0074	0	0	0.0284	0.8856	0	0.0188
AT4_D5	0	0	0.0522	0.0558	0	0.0008	0.0066	0	0.0004	0.212	0	0	0.0018	0.5898	0	0.0806
AT2_D5	0.0002	0	0.0152	0.0292	0	0	0	0	0	0.0132	0	0	0.009	0.586	0	0.3472
AT10_D5	0.0004	0	0.001	0.0262	0	0	0	0	0	0.0046	0	0	0.0548	0.9104	0	0.0026
AT1_D5	0.0002	0	0.0532	0.0384	0	0	0	0	0	0.0168	0	0	0.0004	0.8804	0.0004	0.0102
AT9_D7	0.0004	0	0.0014	0.0272	0	0.0008	0	0	0.3258	0.0062	0	0	0.0302	0.6062	0	0.0018
AT8_D7	0.0056	0.0328	0.0008	0.0038	0	0	0	0	0.0038	0.004	0	0.0004	0.0096	0.9352	0.0014	0.0026
AT7_D7	0.0038	0	0.2646	0.2134	0	0.0028	0.0002	0	0.0006	0.274	0	0.0004	0.0224	0.2142	0	0.0036
AT6_D7	0.0002	0.0004	0.0006	0.1388	0	0	0	0	0.0002	0.0326	0	0	0.0446	0.7802	0	0.0024
AT5_D7	0.0004	0	0.0008	0.0596	0	0	0	0	0.0004	0.3268	0	0.0002	0.0202	0.5736	0.0004	0.0176
AT4_D7	0.0076	0	0.005	0.2116	0	0.0026	0	0	0.0004	0.3752	0	0	0.015	0.2302	0	0.1524
AT3_D7	0	0	0.0006	0.0614	0	0.0002	0	0	0	0.0154	0	0	0.0728	0.7944	0.0006	0.0546
AT2_D7	0.0004	0	0.005	0.0588	0	0.0006	0	0	0.001	0.3576	0	0.0004	0.0528	0.477	0	0.0464
AT10_D7	0.0034	0	0.0016	0.0266	0	0	0	0	0.0062	0.4354	0.0002	0.0002	0.0768	0.4442	0.0012	0.0042
AT1_D7	0.001	0	0.0006	0.0512	0	0.0002	0	0	0.001	0.0686	0	0	0.0218	0.8166	0	0.039

## Sheet: Absolute_abundance
	Absolute abundance of 97% OTUs classified to the Genus level (not corrected for copy number)
Sample ID	Total 16S copies	Alpha 2.1	Gluconobacter	Bartonella	Bifidobacterium	Erwinia	Klebsiella	Serratia	Melissococcus	Frischella	Gilliamella	Halomonadaceae	Fructobacillus	Lactobacillus Firm_4	Lactobacillus Firm_5	Lactobacillus kunkeei	Snodgrassella
AT9_D7	145000000	58000	0	203000	3944000	0	116000	0	0	47241000	899000	0	0	4379000	87899000	0	261000
AT9_D5	58200000	0	0	1338600	3398880	0	0	0	0	0	20614440	0	11640	1326960	22022880	0	9486600
AT9_D3	48200000	414520	0	790480	5552640	0	9640	0	0	38560	6748000	0	0	3055880	12271720	0	19318560
AT8_D7	101000000	565600	3312800	80800	383800	0	0	0	0	383800	404000	0	40400	969600	94455200	141400	262600
AT8_D5	87500000	0	0	6195000	3990000	0	17500	0	0	0	20965000	0	0	5582500	30310000	52500	20387500
AT8_D3	32500000	97500	0	923000	7397000	0	13000	0	0	0	4842500	0	0	2041000	16217500	13000	955500
AT7_D7	63000000	239400	0	16669800	13444200	0	176400	12600	0	37800	17262000	0	25200	1411200	13494600	0	226800
AT7_D5	1300000	1560	0	520	27040	0	0	0	0	0	1190280	0	0	4420	71760	0	4420
AT7_D3	193000000	3203800	0	77200	77200	0	38600	0	0	38600	231600	0	0	347400	188869800	0	115800
AT6_D7	42400000	8480	16960	25440	5885120	0	0	0	0	8480	1382240	0	0	1891040	33080480	0	101760
AT6_D5	56700000	11340	0	79380	3367980	0	0	0	0	11340	215460	0	0	4796820	42525000	11340	5681340
AT6_D3	24900000	0	0	39840	2036820	0	0	0	0	0	2569680	0	0	662340	19571400	4980	14940
AT5_D7	109000000	43600	0	87200	6496400	0	0	0	0	43600	35621200	0	21800	2201800	62522400	43600	1918400
AT5_D5	101000000	222200	0	202000	5211600	0	0	0	0	404000	747400	0	0	2868400	89445600	0	1898800
AT4_D7	40400000	307040	0	202000	8548640	0	105040	0	0	16160	15158080	0	0	606000	9300080	0	6156960
AT4_D5	34100000	0	0	1780020	1902780	0	27280	225060	0	13640	7229200	0	0	61380	20112180	0	2748460
AT4_D3	526000000	163270400	0	210400	60174400	0	0	0	0	0	32717200	0	0	16832000	251848800	0	946800
AT3_D7	59600000	0	0	35760	3659440	0	11920	0	0	0	917840	0	0	4338880	47346240	35760	3254160
AT3_D3	79700000	15940	0	430380	11381160	0	79700	95640	0	1514300	12385380	0	127520	462260	50880480	47820	2279420
AT2_D7	239000000	95600	0	1195000	14053200	0	143400	0	0	239000	85466400	0	95600	12619200	114003000	0	11089600
AT2_D5	75700000	15140	0	1150640	2210440	0	0	0	0	0	999240	0	0	681300	44360200	0	26283040
AT2_D3	91900000	73520	0	0	5826460	0	0	0	0	0	588160	0	0	4061980	81110940	0	238940
AT10_D7	123000000	418200	0	196800	3271800	0	0	0	0	762600	53554200	24600	24600	9446400	54636600	147600	516600
AT10_D5	68400000	27360	0	68400	1792080	0	0	0	0	0	314640	0	0	3748320	62271360	0	177840
AT10_D3	167000000	0	0	0	11790200	0	0	0	0	0	1837000	0	0	17401400	131963400	0	4008000
AT1_D7	128000000	128000	0	76800	6553600	0	25600	0	0	128000	8780800	0	0	2790400	104524800	0	4992000
AT1_D5	95600000	19120	0	5085920	3671040	0	0	0	0	0	1606080	0	0	38240	84166240	38240	975120
AC9_D7	403000000	483600	0	24260600	40058200	0	0	0	0	0	31595200	0	0	4674800	264609800	0	37317800
AC9_D3	125000000	1875000	0	1250000	12375000	0	700000	25000	0	18400000	8200000	0	0	1500000	65650000	0	15025000
AC8_D7	408000000	10771200	0	57772800	21460800	0	0	0	0	48307200	60139200	0	0	3100800	186700800	0	19747200
AC8_D5	371000000	90969200	0	75609800	18104800	0	0	0	0	0	58469600	0	222600	3932600	92972600	0	30718800
AC8_D3	471000000	37020600	0	213268800	13093800	0	94200	0	0	188400	36926400	0	565200	4144800	105033000	94200	60570600
AC7_D7	432000000	4233600	0	61516800	8035200	0	0	0	0	259200	99446400	0	0	4752000	140140800	0	113616000
AC7_D5	65200000	1812560	0	1317040	4759600	0	0	0	0	26080	30917840	0	0	1160560	16652080	0	8554240
AC6_D7	660000000	14784000	0	21780000	36696000	0	264000	0	0	0	211200000	0	0	17688000	262680000	0	94908000
AC6_D5	142000000	3692000	0	4146400	10082000	0	0	0	0	3606800	48308400	0	56800	3919200	53079600	0	15108800
AC6_D3	144000000	7776000	0	3312000	12240000	0	0	0	0	115200	46339200	0	0	1296000	50227200	0	22694400
AC5_D7	520000000	4264000	0	3120000	13104000	0	0	0	0	104000	165464000	0	0	13728000	260208000	0	60008000
AC5_D3	168000000	1243200	0	302400	18312000	0	0	0	0	0	16665600	0	0	6014400	103689600	0	21772800
AC4_D7	177000000	17841600	0	11859000	16461000	0	0	0	0	35400	49170600	0	0	1663800	73596600	0	6372000
AC4_D5	115000000	368000	0	391000	21091000	0	0	23000	0	69000	33442000	92000	46000	6371000	42665000	0	10442000
AC4_D3	282000000	112800	0	169200	17202000	0	15284400	282000	0	112800	33332400	0	56400	12633600	106257600	0	96556800
AC3_D7	148000000	10804000	0	3640800	8850400	0	0	0	0	15540000	13586400	0	0	7459200	63225600	0	24893600
AC3_D5	119000000	2760800	0	5735800	6902000	0	119000	23800	0	37889600	12399800	0	0	6449800	36985200	0	9734200
AC3_D3	311000000	248800	0	17975800	35143000	0	186600	0	0	186600	89257000	0	0	8459200	112146600	0	47396400
AC2_D7	93700000	1480460	0	1049440	3972880	0	18740	18740	0	149920	7683400	0	0	2211320	60961220	0	16153880
AC2_D5	49000000	176400	0	882000	6909000	0	0	0	0	176400	14905800	0	0	754600	24862600	0	333200
AC2_D3	300000000	3960000	0	2940000	41640000	0	0	0	0	60000	36600000	0	0	4080000	142140000	0	68580000
AC10_D7	380000000	51148000	152000	3876000	9576000	0	0	0	0	0	87324000	0	0	4256000	204364000	0	19304000
AC10_D5	103000000	18004400	0	6447800	20311600	0	0	0	20600	61800	20950200	0	41200	2430800	25029000	41200	9661400
AC10_D3	113000000	1039600	0	13447000	9469400	0	0	22600	0	22600	38917200	0	22600	6418400	37900200	22600	5717800
AC1_D7	214000000	17933200	0	42543200	27563200	0	0	0	0	42800	37407200	0	0	3766400	81662400	0	3081600
AC1_D5	83900000	335600	0	1141040	5436720	0	0	0	0	117460	27720560	0	134240	2651240	26495620	16780	19850740
AC1_D3	414000000	0	0	98449200	16642800	0	165600	0	0	82800	130989600	0	165600	7866000	93232800	0	66405600
