# Supplementary material for: Antibiotic exposure perturbs the gut microbiota and elevates mortality in honeybees
Source: PLoS Biol. 2017 Mar 14;15(3):e2001861. doi: 10.1371/journal.pbio.2001861 (PMC5349420; doi:10.1371/journal.pbio.2001861)
Supplement: S13 Data — (XLSX) [file pbio.2001861.s023.xlsx]

## Sheet: Relative_abundance
	Relative abundance of 97% OTUs classified to the Genus level
Sample ID	Snodgrassella	Lactobacillus kunkeei	Lactobacillus Firm_5	Lactobacillus Firm_4	Fructobacillus	Halomonadaceae	Gilliamella	Frischella	Melissococcus	Serratia	Klebsiella	Erwinia	Bifidobacterium	Bartonella	Halomonadaceae	Alpha2.1
TS9_H8	0.0012	0	0.7408	0.1098	0	0	0.0534	0.0006	0	0	0	0	0.0914	0.0024	0	0.0004
TS9_H0	0.0788	0	0.3454	0.0316	0.0006	0	0.3716	0	0	0	0	0	0.1418	0.0302	0	0
TS9_D7	0.0448	0	0.829	0.0078	0	0	0.0602	0.0006	0	0	0	0	0.0454	0.0112	0.0006	0.0004
TS9_D5	0.0458	0.0004	0.4926	0.0178	0	0	0.297	0.001	0	0	0.0002	0	0.1306	0.0126	0	0.002
TS8_H8	0.1094	0.0006	0.6938	0.0576	0	0	0.0636	0.0052	0	0.0004	0.0046	0	0.0646	0	0	0.0002
TS8_H0	0.1114	0	0.5976	0.0874	0	0	0.1328	0	0	0	0	0	0.0702	0.0004	0	0.0002
TS8_D7	0.036	0	0.4502	0.0352	0	0	0.1126	0.0482	0	0	0	0	0.2116	0.0924	0	0.0138
TS8_D5	0.003	0	0.6836	0.009	0	0	0.1998	0.0002	0	0	0	0	0.0272	0.077	0	0.0002
TS8_D3	0.008	0.0002	0.8752	0.0588	0	0	0.04	0	0	0	0.0038	0	0.0132	0.0008	0	0
TS7_H8	0.0298	0	0.2024	0.054	0	0	0.4658	0	0	0	0	0	0.0434	0.1728	0	0.0318
TS7_H0	0.1448	0.001	0.4556	0.0542	0.0002	0	0.0652	0.0006	0	0	0	0	0.179	0.004	0	0.0954
TS7_D7	0.0452	0.0002	0.9178	0.0002	0	0	0.0332	0	0	0.0006	0	0	0.0016	0.0012	0	0
TS7_D3	0.007	0	0.6336	0.042	0	0	0.2638	0	0	0	0	0	0.0528	0.0006	0	0.0002
TS6_H8	0.2278	0	0.3258	0.058	0	0	0.2502	0.0324	0	0	0	0	0.0722	0.033	0	0.0006
TS6_H0	0.1154	0	0.2834	0.088	0	0	0.0698	0.0582	0	0.0004	0.0138	0	0.3654	0.0056	0	0
TS6_D7	0.1836	0	0.7994	0.0036	0	0	0.0092	0	0	0	0	0	0.0042	0	0	0
TS6_D5	0.0032	0	0.3828	0.0158	0	0	0.5734	0.0002	0	0.0002	0.001	0	0.0192	0.0038	0	0.0004
TS6_D3	0.3128	0.0008	0.2662	0.0234	0.0004	0	0.0732	0.0024	0	0	0.0002	0	0.0488	0.27	0	0.0018
TS5_H8	0.0696	0	0.806	0.0164	0	0	0.0708	0.017	0	0	0.0012	0	0.0044	0.0004	0	0.0142
TS5_H0	0.0034	0	0.717	0.0942	0	0	0.1082	0.0024	0	0	0	0	0.0742	0.0004	0	0.0002
TS5_D5	0.1248	0	0.5614	0.0082	0	0	0.0586	0	0	0	0	0	0.0782	0.0494	0	0.1194
TS5_D3	0.081	0	0.5044	0.0702	0.0002	0	0.2518	0.0002	0	0	0	0	0.0872	0.0002	0	0.0048
TS4_H0	0.161	0	0.3784	0.0492	0	0	0.1968	0	0	0	0	0	0.08	0.0736	0	0.061
TS4_D7	0.062	0	0.5528	0.0054	0	0	0.3468	0.0002	0	0	0.0022	0	0.0278	0.0014	0	0.0014
TS4_D5	0.0566	0	0.5092	0.0164	0	0	0.1276	0.0008	0	0	0.0002	0	0.0412	0.0006	0	0.2474
TS4_D3	0.071	0	0.3586	0.0136	0	0	0.4194	0	0	0	0	0	0.1368	0.0006	0	0
TS3_H8	0.0236	0	0.8226	0.0126	0	0	0.0344	0	0	0	0.0002	0	0.1044	0.0004	0	0.0018
TS3_H0	0.084	0	0.5962	0.063	0.0002	0	0.0198	0.0038	0	0.0002	0.006	0.0002	0.1836	0.027	0	0.016
TS3_D5	0.0202	0.0066	0.7742	0.0316	0	0	0.0252	0	0	0	0	0	0.1394	0.0026	0	0.0002
TS3_D3	0.174	0	0.4374	0.0664	0.0002	0	0.2438	0.0006	0	0	0.0016	0	0.0662	0.0016	0	0.0082
TS2_H8	0.0022	0	0.8488	0.0376	0	0	0.0244	0	0	0.0002	0.0004	0	0.0858	0.0006	0	0
TS2_H0	0.027	0.0002	0.6426	0.0592	0	0	0.1048	0	0	0	0	0	0.1622	0.004	0	0
TS2_D7	0.0576	0.0002	0.5602	0.0124	0.0008	0	0.2368	0	0	0	0	0	0.1242	0.0018	0	0.006
TS2_D5	0.2408	0	0.5816	0.0056	0	0	0.155	0	0	0	0	0	0.0144	0.0008	0	0.0018
TS2_D3	0.003	0	0.5882	0.0032	0	0	0.3576	0	0	0	0	0	0.0462	0.0016	0	0.0002
TS10_H0	0.002	0.0006	0.6222	0.0284	0.0004	0	0.261	0.0004	0	0	0	0	0.0272	0.0352	0	0.0226
TS10_D7	0.0456	0.0002	0.7926	0.002	0	0	0.1276	0.0002	0	0	0	0	0.0224	0.0054	0	0.004
TS10_D5	0.0098	0	0.4546	0.0308	0	0	0.434	0	0	0	0.0078	0.0002	0.0622	0.0004	0	0.0002
TS10_D3	0.0088	0	0.3068	0.0306	0	0	0.6028	0	0	0	0.0002	0	0.0392	0.011	0	0.0006
TS1_H8	0.2566	0.0014	0.2594	0.0518	0.0002	0	0.118	0	0	0	0	0	0.1522	0.0662	0	0.0942
TS1_H0	0.0344	0	0.6966	0.0128	0	0	0.2338	0	0.0002	0	0	0	0.0018	0.0002	0	0.0202
TS1_D7	0.3936	0	0.1044	0.0012	0	0	0.4314	0.0004	0	0	0	0	0.0508	0.0182	0	0
TS1_D5	0.192	0	0.355	0.0696	0	0	0.0312	0.0382	0	0	0	0	0.2946	0.0058	0	0.0136
TS1_D3	0.0022	0.001	0.562	0.1836	0.0002	0	0.2432	0.0006	0	0.0006	0	0	0.002	0.0044	0	0.0002
CS9_H8	0.4526	0	0.3268	0.0226	0.0002	0	0.0008	0.0856	0	0	0	0	0.0804	0.0054	0	0.0256
CS9_H0	0.077	0	0.2516	0.0316	0.001	0	0.359	0.0002	0	0	0	0	0.1346	0.1188	0	0.0262
CS9_D7	0.1304	0	0.3492	0.0156	0.0002	0	0.3654	0.0006	0	0	0	0	0.0254	0.0312	0	0.082
CS9_D5	0.3142	0.0002	0.3742	0.0328	0.0004	0	0.1626	0	0	0.0002	0.0002	0.0002	0.111	0.0032	0	0.0008
CS9_D3	0.1344	0	0.4698	0.0096	0	0	0.235	0	0	0	0	0	0.0428	0.064	0	0.0444
CS8_H8	0.1972	0.0002	0.2872	0.0412	0.0002	0	0.1078	0.1266	0	0	0.0008	0	0.085	0.137	0	0.0168
CS8_H0	0.0634	0	0.2114	0.0074	0	0	0.3704	0.0002	0	0	0	0	0.0338	0.3004	0	0.013
CS8_D7	0.2696	0	0.2214	0.0278	0	0	0.3034	0.0008	0	0	0	0	0.0284	0.1396	0	0.009
CS8_D5	0.0758	0.0002	0.0888	0.0098	0.0002	0	0.2214	0.0002	0	0	0.0008	0	0.0308	0.476	0	0.096
CS8_D3	0.2118	0.0002	0.6208	0.0372	0	0	0.0704	0.0002	0	0	0	0	0.0422	0.0172	0	0
CS7_H8	0.3626	0.0008	0.4084	0.076	0	0	0.1384	0	0	0	0.0044	0	0.0094	0	0	0
CS7_H0	0.2574	0.0006	0.365	0.0132	0	0	0.1548	0	0	0.0008	0.0002	0	0.0518	0.0722	0	0.084
CS7_D7	0.0432	0	0.4238	0.0512	0.0002	0	0.1084	0	0	0.0012	0.0008	0.004	0.259	0.053	0	0.0552
CS7_D3	0.2688	0.0062	0.4128	0.0086	0.0008	0	0.2398	0	0	0	0	0	0.049	0.012	0	0.002
CS6_H8	0.3368	0.0006	0.3824	0.0236	0	0	0.0702	0.1028	0	0	0	0	0.0786	0.0026	0	0.0024
CS6_H0	0.1986	0	0.4864	0.0426	0.0002	0	0.2176	0	0	0	0.003	0	0.0508	0.0006	0	0.0002
CS6_D7	0.1478	0	0.442	0.039	0	0	0.2688	0.0028	0	0	0	0	0.0352	0.057	0	0.0074
CS6_D5	0.0488	0	0.5464	0.0246	0	0	0.3374	0.0004	0	0	0.0008	0	0.0246	0.0166	0	0.0004
CS6_D3	0.134	0	0.4592	0.0134	0	0	0.0296	0.1258	0	0	0	0	0.077	0.0306	0	0.1304
CS5_H8	0.1886	0.0004	0.3124	0.0304	0.0002	0.0002	0.2322	0.0544	0	0.0002	0.0018	0	0.1058	0.0258	0	0.0476
CS5_H0	0.096	0.0006	0.2178	0.0054	0.0006	0	0.4822	0	0	0	0	0	0.0724	0.0676	0	0.0574
CS5_D7	0.3526	0	0.3444	0.0194	0.0002	0	0.2058	0.0002	0	0	0	0	0.0354	0.0242	0	0.0178
CS5_D5	0.1826	0	0.1642	0.0184	0	0	0.3494	0.0004	0	0	0.0002	0	0.044	0.1742	0	0.0666
CS5_D3	0.2154	0	0.3326	0.0114	0.001	0	0.3058	0.0004	0	0	0	0	0.0808	0.037	0	0.0156
CS4_H8	0.3	0	0.4044	0.0248	0.0004	0	0.0014	0.0948	0	0	0.0004	0	0.0608	0.1092	0	0.0038
CS4_H0	0.0356	0	0.562	0.018	0.0002	0	0.2434	0	0.0284	0.001	0.0462	0.0038	0.0456	0.0004	0	0.0154
CS4_D7	0.0136	0	0.398	0.0064	0	0	0.4046	0.0002	0	0	0.0002	0	0.0854	0.0764	0	0.0152
CS4_D5	0.3272	0	0.3192	0.0234	0.0008	0	0.0824	0.0006	0	0	0	0	0.058	0.1866	0	0.0018
CS4_D3	0.1504	0	0.3794	0.0436	0	0	0.3342	0.0012	0	0	0	0	0.0652	0.0168	0	0.0092
CS3_H8	0.289	0	0.392	0.0328	0	0	0.1996	0.0002	0	0	0.0002	0	0.0458	0.0396	0	0.0008
CS3_H0	0.154	0.0004	0.3258	0.009	0.001	0	0.1832	0.1824	0	0	0	0	0.0286	0.0078	0	0.1078
CS3_D7	0.0236	0	0.6972	0.0396	0.0002	0	0.1022	0.0002	0	0.0002	0.0008	0	0.1256	0.0098	0	0.0006
CS3_D5	0.131	0	0.603	0.023	0.0004	0	0.2076	0	0	0	0	0	0.033	0.0004	0	0.0016
CS3_D3	0.2074	0	0.4706	0.0188	0	0	0.0946	0	0	0	0	0	0.1752	0.0132	0	0.0202
CS2_H8	0.0844	0.0008	0.387	0.0602	0.0002	0	0.2012	0	0	0	0.0016	0	0.1684	0.0496	0	0.0466
CS2_D7	0.123	0	0.396	0.0212	0	0	0.2342	0.0004	0	0	0.0004	0	0.1066	0.0686	0	0.0496
CS2_D5	0.1404	0	0.3918	0.0186	0	0	0.3378	0	0	0	0	0	0.0944	0.017	0	0
CS2_D3	0.169	0	0.3634	0.0142	0	0	0.3766	0.0004	0	0	0	0	0.0628	0.012	0	0.0016
CS12_D7	0.08	0	0.5652	0.0156	0	0	0.0762	0.1684	0	0	0.0034	0	0.034	0.0072	0	0.05
CS11_D7	0.1102	0	0.446	0.013	0.0002	0	0.022	0.2848	0	0	0	0	0.063	0.0332	0	0.0276
CS10_H8	0.0926	0	0.5042	0.0012	0	0	0.3058	0.0002	0	0	0	0	0.0392	0.0216	0	0.0352
CS10_H0	0.1358	0	0.289	0.0114	0.0004	0	0.2256	0.072	0	0	0.0002	0	0.0336	0.2294	0	0.0026
CS10_D5	0.3428	0	0.5272	0.012	0	0	0.0026	0.0002	0	0	0	0	0.1048	0.0104	0	0
CS10_D3	0.147	0.0002	0.3506	0.0148	0	0	0.0576	0.088	0	0	0	0	0.0988	0.2064	0	0.0366
CS1_H0	0.1324	0.0002	0.587	0.0388	0.001	0	0.113	0	0	0	0	0	0.0528	0.0054	0	0.0694
CS1_D7	0.1298	0	0.5468	0.014	0.0004	0	0.2198	0.0006	0	0	0	0	0.0496	0.0162	0	0.0228
CS1_D5	0.184	0	0.471	0.0168	0	0	0.1784	0.0008	0	0	0	0	0.0752	0.0068	0	0.067
CS1_D3	0.1432	0.001	0.3664	0.0084	0	0	0.2976	0	0	0.0002	0	0	0.1218	0.0244	0	0.037

## Sheet: Absolute_abundance
	Absolute abundance of 97% OTUs classified to the Genus level (not corrected for copy number)
Sample ID	Total 16S copies	Snodgrassella	Lactobacillus kunkeei	Lactobacillus Firm_5	Lactobacillus Firm_4	Fructobacillus	Gilliamella	Frischella	Melissococcus	Serratia	Klebsiella	Erwinia	Bifidobacterium	Bartonella	Halomonadaceae	Alpha 2.1
CS1-0	2310000000	305844000	462000	1355970000	89628000	2310000	261030000	0	0	0	0	0	121968000	12474000	0	160314000
CS10-0	4170000000	566286000	0	1205130000	47538000	1668000	940752000	300240000	0	0	834000	0	140112000	956598000	0	10842000
CS3-0	2460000000	378840000	984000	801468000	22140000	2460000	450672000	448704000	0	0	0	0	70356000	19188000	0	265188000
CS4-0	2480000000	88288000	0	1393760000	44640000	496000	603632000	0	70432000	2480000	114576000	9424000	113088000	992000	0	38192000
CS5-0	949000000	91104000	569400	206692200	5124600	569400	457607800	0	0	0	0	0	68707600	64152400	0	54472600
CS6-0	3140000000	623604000	0	1527296000	133764000	628000	683264000	0	0	0	9420000	0	159512000	1884000	0	628000
CS7-0	7890000000	2030886000	4734000	2879850000	104148000	0	1221372000	0	0	6312000	1578000	0	408702000	569658000	0	662760000
CS8-0	2850000000	180690000	0	602490000	21090000	0	1055640000	570000	0	0	0	0	96330000	856140000	0	37050000
CS9-0	2000000000	154000000	0	503200000	63200000	2000000	718000000	400000	0	0	0	0	269200000	237600000	0	52400000
CS1-D3	301000000	43103200	301000	110286400	2528400	0	89577600	0	0	60200	0	0	36661800	7344400	0	11137000
CS10-D3	283000000	41601000	56600	99219800	4188400	0	16300800	24904000	0	0	0	0	27960400	58411200	0	10357800
CS2-D3	195000000	32955000	0	70863000	2769000	0	73437000	78000	0	0	0	0	12246000	2340000	0	312000
CS3-D3	310000000	64294000	0	145886000	5828000	0	29326000	0	0	0	0	0	54312000	4092000	0	6262000
CS4-D3	121000000	18198400	0	45907400	5275600	0	40438200	145200	0	0	0	0	7889200	2032800	0	1113200
CS5-D3	145000000	31233000	0	48227000	1653000	145000	44341000	58000	0	0	0	0	11716000	5365000	0	2262000
CS6-D3	336000000	45024000	0	154291200	4502400	0	9945600	42268800	0	0	0	0	25872000	10281600	0	43814400
CS7-D3	304000000	81715200	1884800	125491200	2614400	243200	72899200	0	0	0	0	0	14896000	3648000	0	608000
CS8-D3	405000000	85779000	81000	251424000	15066000	0	28512000	81000	0	0	0	0	17091000	6966000	0	0
CS9-D3	92600000	12445440	0	43503480	888960	0	21761000	0	0	0	0	0	3963280	5926400	0	4111440
CS1-D5	107000000	19688000	0	50397000	1797600	0	19088800	85600	0	0	0	0	8046400	727600	0	7169000
CS2-D5	275000000	38610000	0	107745000	5115000	0	92895000	0	0	0	0	0	25960000	4675000	0	0
CS3-D5	126000000	16506000	0	75978000	2898000	50400	26157600	0	0	0	0	0	4158000	50400	0	201600
CS4-D5	204000000	66748800	0	65116800	4773600	163200	16809600	122400	0	0	0	0	11832000	38066400	0	367200
CS5-D5	424000000	77422400	0	69620800	7801600	0	148145600	169600	0	0	84800	0	18656000	73860800	0	28238400
CS6-D5	272000000	13273600	0	148620800	6691200	0	91772800	108800	0	0	217600	0	6691200	4515200	0	108800
CS8-D5	265000000	20087000	53000	23532000	2597000	53000	58671000	53000	0	0	212000	0	8162000	126140000	0	25440000
CS9-D5	301000000	94574200	60200	112634200	9872800	120400	48942600	0	0	60200	60200	60200	33411000	963200	0	240800
CS1-D7	172000000	22325600	0	94049600	2408000	68800	37805600	103200	0	0	0	0	8531200	2786400	0	3921600
CS11-D7	277000000	30525400	0	123542000	3601000	55400	6094000	78889600	0	0	0	0	17451000	9196400	0	7645200
CS12-D7	140000000	11200000	0	79128000	2184000	0	10668000	23576000	0	0	476000	0	4760000	1008000	0	7000000
CS2-D7	192000000	23616000	0	76032000	4070400	0	44966400	76800	0	0	76800	0	20467200	13171200	0	9523200
CS3-D7	261000000	6159600	0	181969200	10335600	52200	26674200	52200	0	52200	208800	0	32781600	2557800	0	156600
CS4-D7	288000000	3916800	0	114624000	1843200	0	116524800	57600	0	0	57600	0	24595200	22003200	0	4377600
CS5-D7	205000000	72283000	0	70602000	3977000	41000	42189000	41000	0	0	0	0	7257000	4961000	0	3649000
CS6-D7	138000000	20396400	0	60996000	5382000	0	37094400	386400	0	0	0	0	4857600	7866000	0	1021200
CS7-D7	246000000	10627200	0	104254800	12595200	49200	26666400	0	0	295200	196800	984000	63714000	13038000	0	13579200
CS8-D7	563000000	151784800	0	124648200	15651400	0	170814200	450400	0	0	0	0	15989200	78594800	0	5067000
CS9-D7	116000000	15126400	0	40507200	1809600	23200	42386400	69600	0	0	0	0	2946400	3619200	0	9512000
TS1-0	4260000000	146544000	0	2967516000	54528000	0	995988000	0	852000	0	0	0	7668000	852000	0	86052000
TS10-0	2280000000	4560000	1368000	1418616000	64752000	912000	595080000	912000	0	0	0	0	62016000	80256000	0	51528000
TS2-0	9010000000	243270000	1802000	5789826000	533392000	0	944248000	0	0	0	0	0	1461422000	36040000	0	0
TS3-0	2130000000	178920000	0	1269906000	134190000	426000	42174000	8094000	0	426000	12780000	426000	391068000	57510000	0	34080000
TS4-0	1890000000	304290000	0	715176000	92988000	0	371952000	0	0	0	0	0	151200000	139104000	0	115290000
TS5-0	3650000000	12410000	0	2617050000	343830000	0	394930000	8760000	0	0	0	0	270830000	1460000	0	730000
TS6-0	2380000000	274652000	0	674492000	209440000	0	166124000	138516000	0	952000	32844000	0	869652000	13328000	0	0
TS7-0	1670000000	241816000	1670000	760852000	90514000	334000	108884000	1002000	0	0	0	0	298930000	6680000	0	159318000
TS8-0	1830000000	203862000	0	1093608000	159942000	0	243024000	0	0	0	0	0	128466000	732000	0	366000
TS1-D3	210000000	462000	210000	118020000	38556000	42000	51072000	126000	0	126000	0	0	420000	924000	0	42000
TS10-D3	39000000	343200	0	11965200	1193400	0	23509200	0	0	0	7800	0	1528800	429000	0	23400
TS2-D3	82900000	248700	0	48761780	265280	0	29645040	0	0	0	0	0	3829980	132640	0	16580
TS3-D3	134000000	23316000	0	58611600	8897600	26800	32669200	80400	0	0	214400	0	8870800	214400	0	1098800
TS4-D3	78100000	5545100	0	28006660	1062160	0	32755140	0	0	0	0	0	10684080	46860	0	0
TS5-D3	122000000	9882000	0	61536800	8564400	24400	30719600	24400	0	0	0	0	10638400	24400	0	585600
TS6-D3	392000000	122617600	313600	104350400	9172800	156800	28694400	940800	0	0	78400	0	19129600	105840000	0	705600
TS7-D3	142000000	994000	0	89971200	5964000	0	37459600	0	0	0	0	0	7497600	85200	0	28400
TS8-D3	180000000	1440000	36000	157536000	10584000	0	7200000	0	0	0	684000	0	2376000	144000	0	0
TS1-D5	67900000	13036800	0	24104500	4725840	0	2118480	2593780	0	0	0	0	20003340	393820	0	923440
TS10-D5	88700000	869260	0	40323020	2731960	0	38495800	0	0	0	691860	17740	5517140	35480	0	17740
TS2-D5	86900000	20925520	0	50541040	486640	0	13469500	0	0	0	0	0	1251360	69520	0	156420
TS3-D5	44100000	890820	291060	34142220	1393560	0	1111320	0	0	0	0	0	6147540	114660	0	8820
TS4-D5	247000000	13980200	0	125772400	4050800	0	31517200	197600	0	0	49400	0	10176400	148200	0	61107800
TS5-D5	83300000	10395840	0	46764620	683060	0	4881380	0	0	0	0	0	6514060	4115020	0	9946020
TS6-D5	130000000	416000	0	49764000	2054000	0	74542000	26000	0	26000	130000	0	2496000	494000	0	52000
TS8-D5	166000000	498000	0	113477600	1494000	0	33166800	33200	0	0	0	0	4515200	12782000	0	33200
TS9-D5	68300000	3128140	27320	33644580	1215740	0	20285100	68300	0	0	13660	0	8919980	860580	0	136600
TS1-D7	146000000	57465600	0	15242400	175200	0	62984400	58400	0	0	0	0	7416800	2657200	0	0
TS10-D7	41800000	1906080	8360	33130680	83600	0	5333680	8360	0	0	0	0	936320	225720	0	167200
TS2-D7	177000000	10195200	35400	99155400	2194800	141600	41913600	0	0	0	0	0	21983400	318600	0	1062000
TS4-D7	267000000	16554000	0	147597600	1441800	0	92595600	53400	0	0	587400	0	7422600	373800	0	373800
TS6-D7	36800000	6756480	0	29417920	132480	0	338560	0	0	0	0	0	154560	0	0	0
TS7-D7	150000000	6780000	30000	137670000	30000	0	4980000	0	0	90000	0	0	240000	180000	0	0
TS8-D7	75700000	2725200	0	34080140	2664640	0	8523820	3648740	0	0	0	0	16018120	6994680	0	1044660
TS9-D7	246000000	11020800	0	203934000	1918800	0	14809200	147600	0	0	0	0	11168400	2755200	147600	98400
